# Supplementary material for: Muscle oxygen saturation plateau: Definition and verification in different oxygen availability conditions in locomotor and non‐locomotor muscles
Source: Exp Physiol. 2025 Jul 29;111(2):464–73. doi: 10.1113/EP092862 (PMC12857491; doi:10.1113/EP092862)
Supplement: Supplementary file 1 — Supporting Information [file EPH-111-464-s001.zip]

Archive with 121 entries (120 files):
- plateau_combined/
- plateau_combined/1.csv
- plateau_combined/10.csv
- plateau_combined/100.csv
- plateau_combined/101.csv
- plateau_combined/102.csv
- plateau_combined/103.csv
- plateau_combined/104.csv
- plateau_combined/105.csv
- plateau_combined/106.csv
- plateau_combined/107.csv
- plateau_combined/108.csv
- plateau_combined/109.csv
- plateau_combined/11.csv
- plateau_combined/110.csv
- plateau_combined/111.csv
- plateau_combined/112.csv
- plateau_combined/113.csv
- plateau_combined/114.csv
- plateau_combined/115.csv
- plateau_combined/116.csv
- plateau_combined/117.csv
- plateau_combined/118.csv
- plateau_combined/119.csv
- plateau_combined/12.csv
- plateau_combined/120.csv
- plateau_combined/13.csv
- plateau_combined/14.csv
- plateau_combined/15.csv
- plateau_combined/16.csv
- plateau_combined/17.csv
- plateau_combined/18.csv
- plateau_combined/19.csv
- plateau_combined/2.csv
- plateau_combined/20.csv
- plateau_combined/21.csv
- plateau_combined/22.csv
- plateau_combined/23.csv
- plateau_combined/24.csv
- plateau_combined/25.csv
- plateau_combined/26.csv
- plateau_combined/27.csv
- plateau_combined/28.csv
- plateau_combined/29.csv
- plateau_combined/3.csv
- plateau_combined/30.csv
- plateau_combined/31.csv
- plateau_combined/32.csv
- plateau_combined/33.csv
- plateau_combined/34.csv
- plateau_combined/35.csv
- plateau_combined/36.csv
- plateau_combined/37.csv
- plateau_combined/38.csv
- plateau_combined/39.csv
- plateau_combined/4.csv
- plateau_combined/40.csv
- plateau_combined/41.csv
- plateau_combined/42.csv
- plateau_combined/43.csv
- plateau_combined/44.csv
- plateau_combined/45.csv
- plateau_combined/46.csv
- plateau_combined/47.csv
- plateau_combined/48.csv
- plateau_combined/49.csv
- plateau_combined/5.csv
- plateau_combined/50.csv
- plateau_combined/51.csv
- plateau_combined/52.csv
- plateau_combined/53.csv
- plateau_combined/54.csv
- plateau_combined/55.csv
- plateau_combined/56.csv
- plateau_combined/57.csv
- plateau_combined/58.csv
- plateau_combined/59.csv
- plateau_combined/6.csv
- plateau_combined/60.csv
- plateau_combined/61.csv
- plateau_combined/62.csv
- plateau_combined/63.csv
- plateau_combined/64.csv
- plateau_combined/65.csv
- plateau_combined/66.csv
- plateau_combined/67.csv
- plateau_combined/68.csv
- plateau_combined/69.csv
- plateau_combined/7.csv
- plateau_combined/70.csv
- plateau_combined/71.csv
- plateau_combined/72.csv
- plateau_combined/73.csv
- plateau_combined/74.csv
- plateau_combined/75.csv
- plateau_combined/76.csv
- plateau_combined/77.csv
- plateau_combined/78.csv
- plateau_combined/79.csv
- plateau_combined/8.csv
- plateau_combined/80.csv
- plateau_combined/81.csv
- plateau_combined/82.csv
- plateau_combined/83.csv
- plateau_combined/84.csv
- plateau_combined/85.csv
- plateau_combined/86.csv
- plateau_combined/87.csv
- plateau_combined/88.csv
- plateau_combined/89.csv
- plateau_combined/9.csv
- plateau_combined/90.csv
- plateau_combined/91.csv
- plateau_combined/92.csv
- plateau_combined/93.csv
- plateau_combined/94.csv
- plateau_combined/95.csv
- plateau_combined/96.csv
- plateau_combined/97.csv
- plateau_combined/98.csv
- plateau_combined/99.csv
