# Supplementary material for: Muscle oxygen saturation plateau: Definition and verification in different oxygen availability conditions in locomotor and non‐locomotor muscles
Source: Exp Physiol. 2025 Jul 29;111(2):464–73. doi: 10.1113/EP092862 (PMC12857491; doi:10.1113/EP092862)
Supplement: Supplementary file 1 — Supporting Information [file EPH-111-464-s001.zip › plateau_combined/1.csv]

	SmO2 Averaged
0	53.0
1	52.0
2	51.0
3	50.0
4	49.0
5	48.0
6	47.0
7	46.0
8	45.0
9	44.0
10	43.0
11	42.5
12	42.0
13	41.0
14	40.0
15	39.5
16	39.0
17	38.0
18	37.0
19	35.5
20	34.0
21	31.5
22	29.0
23	26.5
24	24.0
25	21.0
26	18.0
27	16.0
28	14.0
29	13.0
30	12.0
31	11.0
32	10.0
33	10.0
34	10.0
35	9.5
36	9.0
37	8.5
38	8.0
39	8.0
40	8.0
41	7.5
42	7.0
43	7.0
44	7.0
45	6.5
46	6.0
47	6.0
48	6.0
49	6.0
50	6.0
51	6.0
52	6.0
53	5.5
54	5.0
55	5.0
56	5.0
57	5.0
58	5.0
59	5.5
60	6.0
61	6.0
62	6.0
63	6.5
64	7.0
65	6.5
66	6.0
67	6.5
68	7.0
69	7.0
70	7.0
71	7.0
72	7.0
73	7.0
74	7.0
75	7.0
76	7.0
77	7.0
78	7.0
79	7.0
80	7.0
81	7.0
82	7.0
83	7.0
84	7.0
85	7.0
86	7.0
87	7.5
88	8.0
89	7.5
90	7.0
91	7.0
92	7.0
93	7.0
94	7.0
95	7.0
96	7.0
97	7.0
98	7.0
99	7.0
100	7.0
101	7.0
102	7.0
103	6.5
104	6.0
105	6.0
106	6.0
107	6.0
108	6.0
109	6.0
110	6.0
111	6.0
112	6.0
113	6.0
114	6.0
115	6.0
116	6.0
117	6.0
118	6.0
119	6.0
120	6.0
121	6.0
122	6.0
123	6.0
124	6.0
125	6.0
126	6.0
127	6.0
128	6.0
129	6.0
130	6.0
131	6.0
132	6.0
133	6.0
134	6.0
135	6.0
136	6.0
137	6.5
138	7.0
139	6.5
140	6.0
141	6.0
142	6.0
143	6.5
144	7.0
145	6.5
146	6.0
147	6.0
148	6.0
149	6.0
150	6.0
151	6.0
152	6.0
153	6.0
154	6.0
155	6.0
156	6.0
157	6.0
158	6.0
159	6.0
160	6.0
161	6.0
162	6.0
163	6.0
164	6.0
165	6.0
166	6.0
167	6.0
168	6.0
169	6.0
170	6.0
171	6.0
172	6.0
173	6.0
174	6.0
175	6.0
176	6.0
177	6.5
178	7.0
179	7.0
180	7.0
181	7.0
182	7.0
183	7.0
184	7.0
185	6.5
186	6.0
187	6.0
188	6.0
189	6.0
190	6.0
191	6.0
192	6.0
193	5.5
194	5.0
195	5.0
196	5.0
197	5.5
198	6.0
199	6.0
200	6.0
201	6.0
202	6.0
203	6.0
204	6.0
205	6.0
206	6.0
207	6.5
208	7.0
209	7.5
210	8.0
211	8.5
212	9.0
213	10.0
214	11.0
215	12.0
216	13.0
217	14.0
218	15.0
219	16.5
220	18.0
221	19.5
222	21.0
223	22.5
224	24.0
225	26.0
226	28.0
227	30.0
228	32.0
229	34.0
230	36.0
231	37.5
232	39.0
233	41.0
234	43.0
235	44.5
236	46.0
237	47.5
238	49.0
239	50.0
240	51.0
241	52.0
242	53.0
243	53.0
