# Supplementary material for: Muscle oxygen saturation plateau: Definition and verification in different oxygen availability conditions in locomotor and non‐locomotor muscles
Source: Exp Physiol. 2025 Jul 29;111(2):464–73. doi: 10.1113/EP092862 (PMC12857491; doi:10.1113/EP092862)
Supplement: Supplementary file 1 — Supporting Information [file EPH-111-464-s001.zip › plateau_combined/10.csv]

	SmO2 Averaged
0	54.0
1	54.0
2	54.0
3	54.0
4	54.0
5	54.0
6	54.0
7	53.5
8	53.0
9	52.5
10	52.0
11	51.5
12	51.0
13	50.0
14	49.0
15	47.5
16	46.0
17	44.0
18	42.0
19	40.5
20	39.0
21	36.5
22	34.0
23	32.5
24	31.0
25	30.0
26	29.0
27	28.5
28	28.0
29	27.0
30	26.0
31	26.0
32	26.0
33	26.0
34	26.0
35	25.5
36	25.0
37	24.5
38	24.0
39	24.0
40	24.0
41	23.5
42	23.0
43	23.0
44	23.0
45	23.0
46	23.0
47	23.0
48	23.0
49	23.0
50	23.0
51	23.5
52	24.0
53	23.5
54	23.0
55	23.0
56	23.0
57	22.5
58	22.0
59	22.0
60	22.0
61	22.0
62	22.0
63	21.5
64	21.0
65	21.0
66	21.0
67	21.0
68	21.0
69	21.0
70	21.0
71	20.5
72	20.0
73	20.5
74	21.0
75	20.5
76	20.0
77	20.0
78	20.0
79	20.0
80	20.0
81	20.0
82	20.0
83	20.0
84	20.0
85	20.0
86	20.0
87	20.0
88	20.0
89	20.0
90	20.0
91	20.0
92	20.0
93	20.5
94	21.0
95	21.0
96	21.0
97	21.0
98	21.0
99	21.0
100	21.0
101	20.5
102	20.0
103	19.5
104	19.0
105	19.0
106	19.0
107	19.0
108	19.0
109	19.0
110	19.0
111	18.5
112	18.0
113	18.5
114	19.0
115	19.0
116	19.0
117	19.0
118	19.0
119	19.0
120	19.0
121	19.5
122	20.0
123	20.0
124	20.0
125	20.0
126	20.0
127	19.5
128	19.0
129	19.0
130	19.0
131	18.5
132	18.0
133	18.5
134	19.0
135	19.0
136	19.0
137	19.0
138	19.0
139	19.0
140	19.0
141	19.0
142	19.0
143	19.0
144	19.0
145	19.0
146	19.0
147	19.0
148	19.0
149	19.5
150	20.0
151	19.5
152	19.0
153	19.0
154	19.0
155	19.0
156	19.0
157	19.0
158	19.0
159	19.0
160	19.0
161	19.0
162	19.0
163	19.0
164	19.0
165	18.5
166	18.0
167	18.0
168	18.0
169	18.0
170	18.0
171	18.0
172	18.0
173	18.0
174	18.0
175	18.0
176	18.0
177	18.0
178	18.0
179	18.5
180	19.0
181	19.0
182	19.0
183	19.0
184	19.0
185	19.0
186	19.0
187	19.0
188	19.0
189	18.5
190	18.0
191	18.5
192	19.0
193	19.5
194	20.0
195	20.5
196	21.0
197	21.0
198	21.0
199	20.5
200	20.0
201	19.5
202	19.0
203	18.5
204	18.0
205	17.5
206	17.0
207	18.0
208	19.0
209	19.0
210	19.0
211	20.0
212	21.0
213	22.0
214	23.0
215	24.5
216	26.0
217	26.5
218	27.0
219	28.5
220	30.0
221	32.0
222	34.0
223	35.5
224	37.0
225	39.0
226	41.0
227	43.5
228	46.0
229	48.0
230	50.0
231	51.5
232	53.0
233	55.0
234	57.0
235	59.0
236	61.0
237	62.0
238	63.0
239	64.5
240	66.0
241	67.5
242	69.0
243	69.0
