# Supplementary material for: Muscle oxygen saturation plateau: Definition and verification in different oxygen availability conditions in locomotor and non‐locomotor muscles
Source: Exp Physiol. 2025 Jul 29;111(2):464–73. doi: 10.1113/EP092862 (PMC12857491; doi:10.1113/EP092862)
Supplement: Supplementary file 1 — Supporting Information [file EPH-111-464-s001.zip › plateau_combined/100.csv]

	SmO2 Averaged
0	57.0
1	56.5
2	56.0
3	55.0
4	54.0
5	53.5
6	53.0
7	52.0
8	51.0
9	51.0
10	51.0
11	50.5
12	50.0
13	49.0
14	48.0
15	47.5
16	47.0
17	46.5
18	46.0
19	45.5
20	45.0
21	45.0
22	45.0
23	45.5
24	46.0
25	46.0
26	46.0
27	46.5
28	47.0
29	47.0
30	47.0
31	47.0
32	47.0
33	47.0
34	47.0
35	47.0
36	47.0
37	47.0
38	47.0
39	47.0
40	47.0
41	46.5
42	46.0
43	46.0
44	46.0
45	45.5
46	45.0
47	44.5
48	44.0
49	44.5
50	45.0
51	45.0
52	45.0
53	45.5
54	46.0
55	46.5
56	47.0
57	47.5
58	48.0
59	48.0
60	48.0
61	48.0
62	48.0
63	48.0
64	48.0
65	48.5
66	49.0
67	48.5
68	48.0
69	48.0
70	48.0
71	48.0
72	48.0
73	48.0
74	48.0
75	47.5
76	47.0
77	47.0
78	47.0
79	47.0
80	47.0
81	47.0
82	47.0
83	46.5
84	46.0
85	46.5
86	47.0
87	46.5
88	46.0
89	46.0
90	46.0
91	45.5
92	45.0
93	45.0
94	45.0
95	45.0
96	45.0
97	45.0
98	45.0
99	45.5
100	46.0
101	46.0
102	46.0
103	46.0
104	46.0
105	46.0
106	46.0
107	45.5
108	45.0
109	45.0
110	45.0
111	44.5
112	44.0
113	44.0
114	44.0
115	44.0
116	44.0
117	44.0
118	44.0
119	44.0
120	44.0
121	43.5
122	43.0
123	42.5
124	42.0
125	42.0
126	42.0
127	41.5
128	41.0
129	41.0
130	41.0
131	41.0
132	41.0
133	41.0
134	41.0
135	40.5
136	40.0
137	39.5
138	39.0
139	38.0
140	37.0
141	36.0
142	35.0
143	34.5
144	34.0
145	33.5
146	33.0
147	32.5
148	32.0
149	32.0
150	32.0
151	32.0
152	32.0
153	32.0
154	32.0
155	31.5
156	31.0
157	30.5
158	30.0
159	30.0
160	30.0
161	29.0
162	28.0
163	26.5
164	25.0
165	24.0
166	23.0
167	21.5
168	20.0
169	19.0
170	18.0
171	17.0
172	16.0
173	16.5
174	17.0
175	17.0
176	17.0
177	17.5
178	18.0
179	18.5
180	19.0
181	19.0
182	19.0
183	19.0
184	19.0
185	19.5
186	20.0
187	21.5
188	23.0
189	23.5
190	24.0
191	24.5
192	25.0
193	25.0
194	25.0
195	24.5
196	24.0
197	23.0
198	22.0
199	21.5
200	21.0
201	20.5
202	20.0
203	19.5
204	19.0
205	19.0
206	19.0
207	19.0
208	19.0
209	19.0
210	19.0
211	19.0
212	19.0
213	19.0
214	19.0
215	19.5
216	20.0
217	20.5
218	21.0
219	21.5
220	22.0
221	23.0
222	24.0
223	25.5
224	27.0
225	28.5
226	30.0
227	31.5
228	33.0
229	35.5
230	38.0
231	40.0
232	42.0
233	44.0
234	46.0
235	47.5
236	49.0
237	50.5
238	52.0
239	53.0
240	54.0
241	54.5
242	55.0
243	55.0
