# Supplementary material for: Muscle oxygen saturation plateau: Definition and verification in different oxygen availability conditions in locomotor and non‐locomotor muscles
Source: Exp Physiol. 2025 Jul 29;111(2):464–73. doi: 10.1113/EP092862 (PMC12857491; doi:10.1113/EP092862)
Supplement: Supplementary file 1 — Supporting Information [file EPH-111-464-s001.zip › plateau_combined/101.csv]

	SmO2 Averaged
0	73.0
1	73.0
2	73.0
3	73.5
4	74.0
5	74.5
6	75.0
7	75.5
8	76.0
9	77.0
10	78.0
11	79.0
12	80.0
13	81.0
14	82.0
15	82.0
16	82.0
17	82.0
18	82.0
19	81.5
20	81.0
21	80.0
22	79.0
23	78.0
24	77.0
25	76.0
26	75.0
27	74.0
28	73.0
29	72.5
30	72.0
31	71.5
32	71.0
33	71.0
34	71.0
35	71.0
36	71.0
37	71.5
38	72.0
39	72.0
40	72.0
41	72.5
42	73.0
43	73.0
44	73.0
45	73.0
46	73.0
47	72.0
48	71.0
49	70.0
50	69.0
51	68.5
52	68.0
53	67.0
54	66.0
55	65.5
56	65.0
57	64.5
58	64.0
59	64.0
60	64.0
61	63.5
62	63.0
63	63.0
64	63.0
65	63.0
66	63.0
67	63.0
68	63.0
69	63.0
70	63.0
71	63.0
72	63.0
73	63.0
74	63.0
75	62.5
76	62.0
77	62.0
78	62.0
79	62.0
80	62.0
81	61.0
82	60.0
83	59.5
84	59.0
85	58.0
86	57.0
87	55.5
88	54.0
89	52.5
90	51.0
91	50.0
92	49.0
93	48.0
94	47.0
95	46.0
96	45.0
97	44.5
98	44.0
99	43.5
100	43.0
101	42.5
102	42.0
103	41.5
104	41.0
105	40.5
106	40.0
107	40.0
108	40.0
109	39.5
110	39.0
111	39.0
112	39.0
113	39.0
114	39.0
115	38.5
116	38.0
117	38.0
118	38.0
119	38.0
120	38.0
121	37.5
122	37.0
123	36.5
124	36.0
125	35.5
126	35.0
127	34.5
128	34.0
129	33.5
130	33.0
131	32.5
132	32.0
133	31.0
134	30.0
135	29.5
136	29.0
137	28.5
138	28.0
139	27.5
140	27.0
141	27.0
142	27.0
143	26.0
144	25.0
145	24.5
146	24.0
147	23.0
148	22.0
149	21.0
150	20.0
151	19.0
152	18.0
153	17.5
154	17.0
155	16.5
156	16.0
157	15.5
158	15.0
159	15.0
160	15.0
161	14.5
162	14.0
163	13.5
164	13.0
165	13.0
166	13.0
167	12.5
168	12.0
169	12.0
170	12.0
171	12.0
172	12.0
173	12.0
174	12.0
175	12.0
176	12.0
177	12.0
178	12.0
179	11.5
180	11.0
181	11.0
182	11.0
183	11.0
184	11.0
185	11.0
186	11.0
187	12.0
188	13.0
189	14.0
190	15.0
191	16.0
192	17.0
193	18.0
194	19.0
195	20.5
196	22.0
197	23.0
198	24.0
199	25.0
200	26.0
201	27.5
202	29.0
203	30.0
204	31.0
205	32.0
206	33.0
207	33.0
208	33.0
209	33.0
210	33.0
211	32.5
212	32.0
213	31.5
214	31.0
215	30.0
216	29.0
217	29.5
218	30.0
219	30.5
220	31.0
221	31.0
222	31.0
223	32.0
224	33.0
225	33.5
226	34.0
227	35.0
228	36.0
229	37.0
230	38.0
231	38.5
232	39.0
233	40.0
234	41.0
235	41.5
236	42.0
237	42.5
238	43.0
239	43.5
240	44.0
241	44.5
242	45.0
243	45.0
