# Supplementary material for: Muscle oxygen saturation plateau: Definition and verification in different oxygen availability conditions in locomotor and non‐locomotor muscles
Source: Exp Physiol. 2025 Jul 29;111(2):464–73. doi: 10.1113/EP092862 (PMC12857491; doi:10.1113/EP092862)
Supplement: Supplementary file 1 — Supporting Information [file EPH-111-464-s001.zip › plateau_combined/102.csv]

	SmO2 Averaged
0	83.0
1	80.0
2	77.0
3	79.5
4	82.0
5	78.5
6	75.0
7	72.5
8	70.0
9	65.5
10	61.0
11	61.5
12	62.0
13	65.0
14	68.0
15	60.0
16	52.0
17	58.0
18	64.0
19	64.5
20	65.0
21	65.5
22	66.0
23	65.5
24	65.0
25	65.0
26	65.0
27	64.0
28	63.0
29	61.0
30	59.0
31	56.5
32	54.0
33	52.0
34	50.0
35	48.5
36	47.0
37	46.0
38	45.0
39	44.0
40	43.0
41	42.5
42	42.0
43	41.0
44	40.0
45	39.5
46	39.0
47	38.5
48	38.0
49	37.5
50	37.0
51	36.5
52	36.0
53	35.5
54	35.0
55	34.0
56	33.0
57	32.5
58	32.0
59	31.5
60	31.0
61	31.0
62	31.0
63	31.0
64	31.0
65	31.0
66	31.0
67	31.0
68	31.0
69	31.0
70	31.0
71	30.5
72	30.0
73	30.0
74	30.0
75	29.5
76	29.0
77	29.0
78	29.0
79	28.5
80	28.0
81	27.5
82	27.0
83	27.0
84	27.0
85	26.5
86	26.0
87	26.0
88	26.0
89	25.5
90	25.0
91	23.5
92	22.0
93	20.5
94	19.0
95	18.5
96	18.0
97	18.0
98	18.0
99	18.0
100	18.0
101	18.5
102	19.0
103	20.0
104	21.0
105	21.0
106	21.0
107	20.5
108	20.0
109	20.0
110	20.0
111	20.5
112	21.0
113	21.0
114	21.0
115	20.5
116	20.0
117	19.5
118	19.0
119	19.0
120	19.0
121	19.0
122	19.0
123	18.5
124	18.0
125	18.0
126	18.0
127	18.0
128	18.0
129	18.0
130	18.0
131	17.5
132	17.0
133	17.0
134	17.0
135	17.0
136	17.0
137	17.0
138	17.0
139	17.0
140	17.0
141	17.0
142	17.0
143	17.0
144	17.0
145	16.5
146	16.0
147	15.5
148	15.0
149	15.0
150	15.0
151	15.0
152	15.0
153	15.0
154	15.0
155	15.0
156	15.0
157	15.0
158	15.0
159	15.5
160	16.0
161	15.5
162	15.0
163	15.0
164	15.0
165	15.0
166	15.0
167	14.5
168	14.0
169	13.5
170	13.0
171	13.0
172	13.0
173	13.0
174	13.0
175	13.0
176	13.0
177	12.5
178	12.0
179	12.0
180	12.0
181	11.5
182	11.0
183	10.5
184	10.0
185	10.0
186	10.0
187	9.5
188	9.0
189	9.0
190	9.0
191	8.5
192	8.0
193	8.0
194	8.0
195	7.5
196	7.0
197	5.5
198	4.0
199	6.0
200	8.0
201	7.0
202	6.0
203	3.0
204	0.0
205	0.0
206	0.0
207	5.0
208	10.0
209	12.0
210	14.0
211	17.0
212	20.0
213	22.5
214	25.0
215	20.5
216	16.0
217	19.0
218	22.0
219	23.5
220	25.0
221	27.5
222	30.0
223	31.5
224	33.0
225	35.5
226	38.0
227	35.5
228	33.0
229	32.5
230	32.0
231	34.0
232	36.0
233	40.0
234	44.0
235	38.0
236	32.0
237	30.0
238	28.0
239	32.0
240	36.0
241	39.5
242	43.0
243	43.0
