# Supplementary material for: Muscle oxygen saturation plateau: Definition and verification in different oxygen availability conditions in locomotor and non‐locomotor muscles
Source: Exp Physiol. 2025 Jul 29;111(2):464–73. doi: 10.1113/EP092862 (PMC12857491; doi:10.1113/EP092862)
Supplement: Supplementary file 1 — Supporting Information [file EPH-111-464-s001.zip › plateau_combined/103.csv]

	SmO2 Averaged
0	93.0
1	93.0
2	93.0
3	92.5
4	92.0
5	92.0
6	92.0
7	92.0
8	92.0
9	92.0
10	92.0
11	92.0
12	92.0
13	92.0
14	92.0
15	92.0
16	92.0
17	92.0
18	92.0
19	92.0
20	92.0
21	92.0
22	92.0
23	92.0
24	92.0
25	92.0
26	92.0
27	92.0
28	92.0
29	92.0
30	92.0
31	92.0
32	92.0
33	92.0
34	92.0
35	92.0
36	92.0
37	92.0
38	92.0
39	92.0
40	92.0
41	92.0
42	92.0
43	92.0
44	92.0
45	92.0
46	92.0
47	92.0
48	92.0
49	92.0
50	92.0
51	92.0
52	92.0
53	92.0
54	92.0
55	92.0
56	92.0
57	92.0
58	92.0
59	92.0
60	92.0
61	91.5
62	91.0
63	91.0
64	91.0
65	91.0
66	91.0
67	91.0
68	91.0
69	91.0
70	91.0
71	91.0
72	91.0
73	91.0
74	91.0
75	91.0
76	91.0
77	90.5
78	90.0
79	90.0
80	90.0
81	90.0
82	90.0
83	90.0
84	90.0
85	90.0
86	90.0
87	90.0
88	90.0
89	90.0
90	90.0
91	90.0
92	90.0
93	90.0
94	90.0
95	90.0
96	90.0
97	90.0
98	90.0
99	90.0
100	90.0
101	90.0
102	90.0
103	90.0
104	90.0
105	89.5
106	89.0
107	89.5
108	90.0
109	90.0
110	90.0
111	89.5
112	89.0
113	89.0
114	89.0
115	89.0
116	89.0
117	89.0
118	89.0
119	89.0
120	89.0
121	89.0
122	89.0
123	89.0
124	89.0
125	89.0
126	89.0
127	88.5
128	88.0
129	88.0
130	88.0
131	88.0
132	88.0
133	88.5
134	89.0
135	88.5
136	88.0
137	88.5
138	89.0
139	89.0
140	89.0
141	88.5
142	88.0
143	88.0
144	88.0
145	88.0
146	88.0
147	88.0
148	88.0
149	88.0
150	88.0
151	88.0
152	88.0
153	88.0
154	88.0
155	88.0
156	88.0
157	88.0
158	88.0
159	88.0
160	88.0
161	88.0
162	88.0
163	88.0
164	88.0
165	88.0
166	88.0
167	88.0
168	88.0
169	88.0
170	88.0
171	88.0
172	88.0
173	88.0
174	88.0
175	88.0
176	88.0
177	87.5
178	87.0
179	87.0
180	87.0
181	87.0
182	87.0
183	86.5
184	86.0
185	86.0
186	86.0
187	85.5
188	85.0
189	85.0
190	85.0
191	85.0
192	85.0
193	85.5
194	86.0
195	86.0
196	86.0
197	86.0
198	86.0
199	86.0
200	86.0
201	86.0
202	86.0
203	85.5
204	85.0
205	85.0
206	85.0
207	85.5
208	86.0
209	86.0
210	86.0
211	86.0
212	86.0
213	86.5
214	87.0
215	86.5
216	86.0
217	86.5
218	87.0
219	87.0
220	87.0
221	87.0
222	87.0
223	87.5
224	88.0
225	88.0
226	88.0
227	87.5
228	87.0
229	87.0
230	87.0
231	87.0
232	87.0
233	87.0
234	87.0
235	87.5
236	88.0
237	88.0
238	88.0
239	88.5
240	89.0
241	89.0
242	89.0
243	89.0
