# Supplementary material for: Muscle oxygen saturation plateau: Definition and verification in different oxygen availability conditions in locomotor and non‐locomotor muscles
Source: Exp Physiol. 2025 Jul 29;111(2):464–73. doi: 10.1113/EP092862 (PMC12857491; doi:10.1113/EP092862)
Supplement: Supplementary file 1 — Supporting Information [file EPH-111-464-s001.zip › plateau_combined/104.csv]

	SmO2 Averaged
0	58.0
1	57.0
2	56.0
3	54.5
4	53.0
5	52.0
6	51.0
7	49.5
8	48.0
9	47.0
10	46.0
11	45.0
12	44.0
13	43.5
14	43.0
15	42.5
16	42.0
17	42.0
18	42.0
19	42.5
20	43.0
21	43.5
22	44.0
23	45.5
24	47.0
25	47.0
26	47.0
27	46.0
28	45.0
29	44.5
30	44.0
31	44.5
32	45.0
33	45.5
34	46.0
35	46.5
36	47.0
37	47.0
38	47.0
39	46.5
40	46.0
41	45.5
42	45.0
43	43.5
44	42.0
45	41.0
46	40.0
47	38.5
48	37.0
49	38.0
50	39.0
51	40.5
52	42.0
53	41.5
54	41.0
55	41.0
56	41.0
57	41.5
58	42.0
59	41.0
60	40.0
61	39.5
62	39.0
63	39.5
64	40.0
65	41.0
66	42.0
67	43.0
68	44.0
69	44.5
70	45.0
71	43.5
72	42.0
73	41.0
74	40.0
75	40.5
76	41.0
77	40.5
78	40.0
79	39.5
80	39.0
81	40.5
82	42.0
83	43.5
84	45.0
85	44.0
86	43.0
87	42.5
88	42.0
89	41.5
90	41.0
91	40.5
92	40.0
93	40.0
94	40.0
95	40.0
96	40.0
97	40.0
98	40.0
99	39.5
100	39.0
101	38.5
102	38.0
103	39.0
104	40.0
105	41.5
106	43.0
107	42.5
108	42.0
109	42.0
110	42.0
111	42.5
112	43.0
113	44.0
114	45.0
115	46.0
116	47.0
117	45.0
118	43.0
119	42.5
120	42.0
121	42.0
122	42.0
123	41.5
124	41.0
125	40.5
126	40.0
127	39.0
128	38.0
129	37.0
130	36.0
131	37.0
132	38.0
133	38.5
134	39.0
135	39.0
136	39.0
137	39.5
138	40.0
139	40.5
140	41.0
141	39.5
142	38.0
143	38.5
144	39.0
145	40.0
146	41.0
147	41.5
148	42.0
149	42.5
150	43.0
151	43.5
152	44.0
153	44.0
154	44.0
155	43.5
156	43.0
157	43.0
158	43.0
159	42.5
160	42.0
161	41.5
162	41.0
163	41.5
164	42.0
165	42.5
166	43.0
167	42.5
168	42.0
169	41.5
170	41.0
171	40.5
172	40.0
173	39.0
174	38.0
175	37.5
176	37.0
177	36.5
178	36.0
179	35.0
180	34.0
181	35.0
182	36.0
183	37.0
184	38.0
185	38.0
186	38.0
187	39.5
188	41.0
189	41.0
190	41.0
191	41.0
192	41.0
193	41.5
194	42.0
195	43.0
196	44.0
197	45.0
198	46.0
199	44.5
200	43.0
201	42.0
202	41.0
203	40.0
204	39.0
205	38.0
206	37.0
207	36.5
208	36.0
209	36.0
210	36.0
211	37.0
212	38.0
213	39.5
214	41.0
215	42.5
216	44.0
217	46.0
218	48.0
219	50.0
220	52.0
221	54.5
222	57.0
223	58.0
224	59.0
225	60.0
226	61.0
227	61.5
228	62.0
229	61.5
230	61.0
231	59.5
232	58.0
233	57.0
234	56.0
235	54.5
236	53.0
237	52.0
238	51.0
239	50.5
240	50.0
241	50.5
242	51.0
243	51.0
