# Supplementary material for: Muscle oxygen saturation plateau: Definition and verification in different oxygen availability conditions in locomotor and non‐locomotor muscles
Source: Exp Physiol. 2025 Jul 29;111(2):464–73. doi: 10.1113/EP092862 (PMC12857491; doi:10.1113/EP092862)
Supplement: Supplementary file 1 — Supporting Information [file EPH-111-464-s001.zip › plateau_combined/105.csv]

	SmO2 Averaged
0	80.0
1	80.0
2	80.0
3	80.0
4	80.0
5	79.5
6	79.0
7	78.5
8	78.0
9	78.0
10	78.0
11	77.5
12	77.0
13	77.0
14	77.0
15	77.0
16	77.0
17	76.5
18	76.0
19	75.0
20	74.0
21	73.0
22	72.0
23	71.5
24	71.0
25	70.5
26	70.0
27	69.5
28	69.0
29	69.0
30	69.0
31	68.5
32	68.0
33	68.0
34	68.0
35	67.5
36	67.0
37	66.5
38	66.0
39	65.0
40	64.0
41	63.0
42	62.0
43	61.5
44	61.0
45	60.0
46	59.0
47	58.0
48	57.0
49	56.0
50	55.0
51	54.0
52	53.0
53	52.0
54	51.0
55	50.0
56	49.0
57	48.5
58	48.0
59	47.5
60	47.0
61	46.0
62	45.0
63	44.5
64	44.0
65	43.5
66	43.0
67	42.5
68	42.0
69	41.5
70	41.0
71	40.5
72	40.0
73	39.0
74	38.0
75	37.5
76	37.0
77	36.5
78	36.0
79	35.5
80	35.0
81	34.5
82	34.0
83	33.5
84	33.0
85	32.5
86	32.0
87	31.5
88	31.0
89	30.5
90	30.0
91	29.5
92	29.0
93	28.5
94	28.0
95	28.0
96	28.0
97	27.5
98	27.0
99	26.5
100	26.0
101	25.5
102	25.0
103	25.0
104	25.0
105	24.5
106	24.0
107	23.5
108	23.0
109	22.5
110	22.0
111	21.5
112	21.0
113	20.0
114	19.0
115	18.5
116	18.0
117	17.5
118	17.0
119	17.0
120	17.0
121	17.0
122	17.0
123	17.0
124	17.0
125	16.5
126	16.0
127	16.0
128	16.0
129	16.0
130	16.0
131	16.0
132	16.0
133	16.0
134	16.0
135	16.0
136	16.0
137	15.5
138	15.0
139	15.0
140	15.0
141	14.5
142	14.0
143	13.5
144	13.0
145	12.5
146	12.0
147	12.5
148	13.0
149	13.0
150	13.0
151	13.0
152	13.0
153	13.0
154	13.0
155	13.0
156	13.0
157	12.5
158	12.0
159	11.5
160	11.0
161	11.0
162	11.0
163	10.5
164	10.0
165	10.0
166	10.0
167	9.5
168	9.0
169	9.5
170	10.0
171	9.5
172	9.0
173	9.0
174	9.0
175	9.0
176	9.0
177	9.0
178	9.0
179	8.5
180	8.0
181	8.0
182	8.0
183	8.0
184	8.0
185	8.0
186	8.0
187	8.5
188	9.0
189	9.5
190	10.0
191	12.0
192	14.0
193	15.5
194	17.0
195	18.5
196	20.0
197	22.0
198	24.0
199	25.0
200	26.0
201	26.0
202	26.0
203	26.5
204	27.0
205	27.5
206	28.0
207	28.0
208	28.0
209	28.5
210	29.0
211	30.0
212	31.0
213	31.5
214	32.0
215	32.5
216	33.0
217	33.5
218	34.0
219	34.5
220	35.0
221	35.5
222	36.0
223	36.5
224	37.0
225	37.5
226	38.0
227	38.5
228	39.0
229	40.0
230	41.0
231	41.5
232	42.0
233	42.0
234	42.0
235	43.0
236	44.0
237	44.0
238	44.0
239	44.5
240	45.0
241	45.5
242	46.0
243	46.0
