# Supplementary material for: Muscle oxygen saturation plateau: Definition and verification in different oxygen availability conditions in locomotor and non‐locomotor muscles
Source: Exp Physiol. 2025 Jul 29;111(2):464–73. doi: 10.1113/EP092862 (PMC12857491; doi:10.1113/EP092862)
Supplement: Supplementary file 1 — Supporting Information [file EPH-111-464-s001.zip › plateau_combined/106.csv]

	SmO2 Averaged
0	83.0
1	83.0
2	83.0
3	83.0
4	83.0
5	83.0
6	83.0
7	82.5
8	82.0
9	82.0
10	82.0
11	81.5
12	81.0
13	80.5
14	80.0
15	80.5
16	81.0
17	81.0
18	81.0
19	81.5
20	82.0
21	82.0
22	82.0
23	82.0
24	82.0
25	82.0
26	82.0
27	82.0
28	82.0
29	83.0
30	84.0
31	84.0
32	84.0
33	84.5
34	85.0
35	85.0
36	85.0
37	85.0
38	85.0
39	84.5
40	84.0
41	82.5
42	81.0
43	79.0
44	77.0
45	75.0
46	73.0
47	71.5
48	70.0
49	67.5
50	65.0
51	63.5
52	62.0
53	61.5
54	61.0
55	60.0
56	59.0
57	58.5
58	58.0
59	58.0
60	58.0
61	57.5
62	57.0
63	56.5
64	56.0
65	55.0
66	54.0
67	53.0
68	52.0
69	50.5
70	49.0
71	48.0
72	47.0
73	46.0
74	45.0
75	44.0
76	43.0
77	42.5
78	42.0
79	41.5
80	41.0
81	40.5
82	40.0
83	39.5
84	39.0
85	38.5
86	38.0
87	38.0
88	38.0
89	39.0
90	40.0
91	40.5
92	41.0
93	41.0
94	41.0
95	41.5
96	42.0
97	42.0
98	42.0
99	40.5
100	39.0
101	38.5
102	38.0
103	37.5
104	37.0
105	37.5
106	38.0
107	38.0
108	38.0
109	38.5
110	39.0
111	39.0
112	39.0
113	39.0
114	39.0
115	39.0
116	39.0
117	38.5
118	38.0
119	37.5
120	37.0
121	37.0
122	37.0
123	37.0
124	37.0
125	37.5
126	38.0
127	39.0
128	40.0
129	40.5
130	41.0
131	41.0
132	41.0
133	41.5
134	42.0
135	42.5
136	43.0
137	43.5
138	44.0
139	45.5
140	47.0
141	48.5
142	50.0
143	50.0
144	50.0
145	49.5
146	49.0
147	48.0
148	47.0
149	45.5
150	44.0
151	42.0
152	40.0
153	38.5
154	37.0
155	36.0
156	35.0
157	34.0
158	33.0
159	32.0
160	31.0
161	31.0
162	31.0
163	30.5
164	30.0
165	30.0
166	30.0
167	30.0
168	30.0
169	30.0
170	30.0
171	30.0
172	30.0
173	30.5
174	31.0
175	31.5
176	32.0
177	32.0
178	32.0
179	32.5
180	33.0
181	33.0
182	33.0
183	34.0
184	35.0
185	34.5
186	34.0
187	34.0
188	34.0
189	34.0
190	34.0
191	34.0
192	34.0
193	34.0
194	34.0
195	34.0
196	34.0
197	34.0
198	34.0
199	34.0
200	34.0
201	34.0
202	34.0
203	34.0
204	34.0
205	34.0
206	34.0
207	33.5
208	33.0
209	33.5
210	34.0
211	35.5
212	37.0
213	39.0
214	41.0
215	43.0
216	45.0
217	48.0
218	51.0
219	53.0
220	55.0
221	57.5
222	60.0
223	62.0
224	64.0
225	66.0
226	68.0
227	69.5
228	71.0
229	72.5
230	74.0
231	74.5
232	75.0
233	75.0
234	75.0
235	75.5
236	76.0
237	76.5
238	77.0
239	77.0
240	77.0
241	77.0
