# Supplementary material for: Muscle oxygen saturation plateau: Definition and verification in different oxygen availability conditions in locomotor and non‐locomotor muscles
Source: Exp Physiol. 2025 Jul 29;111(2):464–73. doi: 10.1113/EP092862 (PMC12857491; doi:10.1113/EP092862)
Supplement: Supplementary file 1 — Supporting Information [file EPH-111-464-s001.zip › plateau_combined/107.csv]

	SmO2 Averaged
0	79.0
1	79.0
2	79.0
3	78.5
4	78.0
5	78.0
6	78.0
7	78.0
8	78.0
9	78.0
10	78.0
11	78.0
12	78.0
13	78.0
14	78.0
15	77.5
16	77.0
17	77.0
18	77.0
19	76.5
20	76.0
21	75.5
22	75.0
23	74.0
24	73.0
25	71.5
26	70.0
27	69.0
28	68.0
29	67.5
30	67.0
31	67.0
32	67.0
33	67.5
34	68.0
35	69.0
36	70.0
37	70.5
38	71.0
39	71.0
40	71.0
41	71.5
42	72.0
43	71.5
44	71.0
45	71.0
46	71.0
47	71.5
48	72.0
49	72.0
50	72.0
51	72.0
52	72.0
53	72.0
54	72.0
55	72.0
56	72.0
57	72.0
58	72.0
59	72.0
60	72.0
61	72.5
62	73.0
63	72.5
64	72.0
65	72.0
66	72.0
67	72.0
68	72.0
69	72.0
70	72.0
71	72.0
72	72.0
73	72.5
74	73.0
75	73.0
76	73.0
77	73.0
78	73.0
79	73.0
80	73.0
81	73.0
82	73.0
83	72.5
84	72.0
85	72.0
86	72.0
87	72.0
88	72.0
89	72.5
90	73.0
91	73.0
92	73.0
93	73.0
94	73.0
95	73.0
96	73.0
97	73.0
98	73.0
99	73.0
100	73.0
101	73.0
102	73.0
103	73.5
104	74.0
105	74.0
106	74.0
107	74.0
108	74.0
109	74.0
110	74.0
111	73.5
112	73.0
113	73.0
114	73.0
115	73.0
116	73.0
117	73.0
118	73.0
119	73.0
120	73.0
121	73.0
122	73.0
123	73.5
124	74.0
125	74.0
126	74.0
127	74.0
128	74.0
129	74.0
130	74.0
131	74.0
132	74.0
133	74.5
134	75.0
135	75.0
136	75.0
137	75.0
138	75.0
139	75.5
140	76.0
141	76.0
142	76.0
143	76.0
144	76.0
145	76.0
146	76.0
147	76.0
148	76.0
149	76.0
150	76.0
151	76.0
152	76.0
153	76.0
154	76.0
155	76.0
156	76.0
157	76.0
158	76.0
159	76.0
160	76.0
161	76.0
162	76.0
163	76.5
164	77.0
165	77.0
166	77.0
167	77.0
168	77.0
169	77.0
170	77.0
171	77.5
172	78.0
173	78.0
174	78.0
175	78.0
176	78.0
177	78.0
178	78.0
179	78.0
180	78.0
181	77.5
182	77.0
183	77.0
184	77.0
185	77.0
186	77.0
187	77.0
188	77.0
189	77.0
190	77.0
191	77.0
192	77.0
193	77.0
194	77.0
195	77.5
196	78.0
197	78.0
198	78.0
199	78.0
200	78.0
201	78.5
202	79.0
203	79.5
204	80.0
205	80.0
206	80.0
207	80.0
208	80.0
209	80.5
210	81.0
211	81.0
212	81.0
213	81.0
214	81.0
215	81.0
216	81.0
217	81.0
218	81.0
219	81.0
220	81.0
221	81.0
222	81.0
223	81.0
224	81.0
225	81.0
226	81.0
227	81.0
228	81.0
229	81.0
230	81.0
231	81.0
232	81.0
233	81.0
234	81.0
235	81.0
236	81.0
237	81.5
238	82.0
239	82.0
240	82.0
241	82.0
242	82.0
243	82.0
