# Supplementary material for: Muscle oxygen saturation plateau: Definition and verification in different oxygen availability conditions in locomotor and non‐locomotor muscles
Source: Exp Physiol. 2025 Jul 29;111(2):464–73. doi: 10.1113/EP092862 (PMC12857491; doi:10.1113/EP092862)
Supplement: Supplementary file 1 — Supporting Information [file EPH-111-464-s001.zip › plateau_combined/108.csv]

	SmO2 Averaged
0	76.0
1	76.0
2	76.0
3	76.0
4	76.0
5	76.0
6	76.0
7	76.0
8	76.0
9	76.0
10	76.0
11	75.5
12	75.0
13	74.5
14	74.0
15	74.0
16	74.0
17	73.5
18	73.0
19	73.0
20	73.0
21	72.5
22	72.0
23	72.0
24	72.0
25	72.0
26	72.0
27	71.5
28	71.0
29	71.0
30	71.0
31	71.0
32	71.0
33	70.5
34	70.0
35	70.0
36	70.0
37	69.5
38	69.0
39	69.0
40	69.0
41	68.5
42	68.0
43	68.0
44	68.0
45	68.0
46	68.0
47	67.5
48	67.0
49	67.0
50	67.0
51	67.0
52	67.0
53	67.0
54	67.0
55	67.0
56	67.0
57	67.0
58	67.0
59	67.0
60	67.0
61	67.0
62	67.0
63	67.0
64	67.0
65	66.5
66	66.0
67	66.0
68	66.0
69	66.0
70	66.0
71	65.5
72	65.0
73	65.0
74	65.0
75	65.0
76	65.0
77	65.5
78	66.0
79	65.5
80	65.0
81	65.0
82	65.0
83	65.0
84	65.0
85	65.0
86	65.0
87	65.0
88	65.0
89	65.0
90	65.0
91	65.0
92	65.0
93	65.0
94	65.0
95	65.0
96	65.0
97	65.0
98	65.0
99	65.0
100	65.0
101	65.0
102	65.0
103	65.0
104	65.0
105	65.0
106	65.0
107	65.0
108	65.0
109	65.0
110	65.0
111	65.0
112	65.0
113	65.0
114	65.0
115	65.0
116	65.0
117	65.0
118	65.0
119	65.0
120	65.0
121	64.5
122	64.0
123	63.5
124	63.0
125	62.5
126	62.0
127	62.0
128	62.0
129	61.5
130	61.0
131	61.0
132	61.0
133	61.0
134	61.0
135	61.0
136	61.0
137	61.0
138	61.0
139	61.0
140	61.0
141	61.0
142	61.0
143	61.0
144	61.0
145	61.0
146	61.0
147	60.5
148	60.0
149	60.0
150	60.0
151	60.0
152	60.0
153	60.5
154	61.0
155	61.0
156	61.0
157	61.0
158	61.0
159	61.0
160	61.0
161	60.5
162	60.0
163	59.5
164	59.0
165	58.5
166	58.0
167	57.5
168	57.0
169	56.5
170	56.0
171	56.0
172	56.0
173	55.5
174	55.0
175	54.5
176	54.0
177	53.5
178	53.0
179	52.5
180	52.0
181	51.0
182	50.0
183	49.5
184	49.0
185	49.0
186	49.0
187	49.0
188	49.0
189	49.5
190	50.0
191	51.0
192	52.0
193	52.5
194	53.0
195	53.5
196	54.0
197	54.5
198	55.0
199	55.5
200	56.0
201	56.5
202	57.0
203	57.5
204	58.0
205	58.5
206	59.0
207	59.0
208	59.0
209	59.0
210	59.0
211	59.5
212	60.0
213	60.0
214	60.0
215	60.5
216	61.0
217	61.5
218	62.0
219	62.5
220	63.0
221	63.0
222	63.0
223	63.5
224	64.0
225	63.5
226	63.0
227	63.5
228	64.0
229	64.0
230	64.0
231	64.5
232	65.0
233	65.0
234	65.0
235	65.0
236	65.0
237	65.0
238	65.0
239	64.5
240	64.0
241	64.0
242	64.0
243	64.0
