# Supplementary material for: Muscle oxygen saturation plateau: Definition and verification in different oxygen availability conditions in locomotor and non‐locomotor muscles
Source: Exp Physiol. 2025 Jul 29;111(2):464–73. doi: 10.1113/EP092862 (PMC12857491; doi:10.1113/EP092862)
Supplement: Supplementary file 1 — Supporting Information [file EPH-111-464-s001.zip › plateau_combined/109.csv]

	SmO2 Averaged
0	84.0
1	84.0
2	84.0
3	84.0
4	84.0
5	84.0
6	84.0
7	84.0
8	84.0
9	84.0
10	84.0
11	84.0
12	84.0
13	84.0
14	84.0
15	84.0
16	84.0
17	84.0
18	84.0
19	84.0
20	84.0
21	84.0
22	84.0
23	84.5
24	85.0
25	85.0
26	85.0
27	85.0
28	85.0
29	85.0
30	85.0
31	85.0
32	85.0
33	85.0
34	85.0
35	85.0
36	85.0
37	85.0
38	85.0
39	85.0
40	85.0
41	84.5
42	84.0
43	83.5
44	83.0
45	83.0
46	83.0
47	83.0
48	83.0
49	82.5
50	82.0
51	82.0
52	82.0
53	82.5
54	83.0
55	83.0
56	83.0
57	83.0
58	83.0
59	83.0
60	83.0
61	83.0
62	83.0
63	83.0
64	83.0
65	83.0
66	83.0
67	83.0
68	83.0
69	83.0
70	83.0
71	82.5
72	82.0
73	81.5
74	81.0
75	81.0
76	81.0
77	80.5
78	80.0
79	80.0
80	80.0
81	79.5
82	79.0
83	79.0
84	79.0
85	79.0
86	79.0
87	79.0
88	79.0
89	79.0
90	79.0
91	79.0
92	79.0
93	79.0
94	79.0
95	79.0
96	79.0
97	79.0
98	79.0
99	79.0
100	79.0
101	78.5
102	78.0
103	77.5
104	77.0
105	75.5
106	74.0
107	72.5
108	71.0
109	68.5
110	66.0
111	68.0
112	70.0
113	70.0
114	70.0
115	69.5
116	69.0
117	69.0
118	69.0
119	69.5
120	70.0
121	70.0
122	70.0
123	70.0
124	70.0
125	70.5
126	71.0
127	71.0
128	71.0
129	71.5
130	72.0
131	72.0
132	72.0
133	72.0
134	72.0
135	72.0
136	72.0
137	72.0
138	72.0
139	72.5
140	73.0
141	72.5
142	72.0
143	71.5
144	71.0
145	69.5
146	68.0
147	66.5
148	65.0
149	63.0
150	61.0
151	59.0
152	57.0
153	55.0
154	53.0
155	52.0
156	51.0
157	50.5
158	50.0
159	49.0
160	48.0
161	47.5
162	47.0
163	56.5
164	66.0
165	68.0
166	70.0
167	70.5
168	71.0
169	65.5
170	60.0
171	55.0
172	50.0
173	54.0
174	58.0
175	55.5
176	53.0
177	58.5
178	64.0
179	64.5
180	65.0
181	65.5
182	66.0
183	66.0
184	66.0
185	63.0
186	60.0
187	60.0
188	60.0
189	57.5
190	55.0
191	52.0
192	49.0
193	46.5
194	44.0
195	43.0
196	42.0
197	43.0
198	44.0
199	46.5
200	49.0
201	51.0
202	53.0
203	55.5
204	58.0
205	59.0
206	60.0
207	60.5
208	61.0
209	61.5
210	62.0
211	62.5
212	63.0
213	64.0
214	65.0
215	66.0
216	67.0
217	68.0
218	69.0
219	69.5
220	70.0
221	70.5
222	71.0
223	71.0
224	71.0
225	71.0
226	71.0
227	71.0
228	71.0
229	71.0
230	71.0
231	71.0
232	71.0
233	71.0
234	71.0
235	71.5
236	72.0
237	72.0
238	72.0
239	72.0
240	72.0
241	72.5
242	73.0
243	73.0
