# Supplementary material for: Muscle oxygen saturation plateau: Definition and verification in different oxygen availability conditions in locomotor and non‐locomotor muscles
Source: Exp Physiol. 2025 Jul 29;111(2):464–73. doi: 10.1113/EP092862 (PMC12857491; doi:10.1113/EP092862)
Supplement: Supplementary file 1 — Supporting Information [file EPH-111-464-s001.zip › plateau_combined/11.csv]

	SmO2 Averaged
0	53.0
1	53.0
2	53.0
3	53.5
4	54.0
5	53.5
6	53.0
7	53.0
8	53.0
9	52.5
10	52.0
11	52.0
12	52.0
13	51.5
14	51.0
15	50.5
16	50.0
17	49.0
18	48.0
19	47.0
20	46.0
21	45.0
22	44.0
23	42.5
24	41.0
25	39.5
26	38.0
27	37.0
28	36.0
29	35.0
30	34.0
31	33.0
32	32.0
33	31.5
34	31.0
35	31.0
36	31.0
37	30.5
38	30.0
39	29.0
40	28.0
41	28.0
42	28.0
43	27.5
44	27.0
45	26.5
46	26.0
47	26.5
48	27.0
49	27.0
50	27.0
51	27.0
52	27.0
53	27.0
54	27.0
55	26.5
56	26.0
57	26.0
58	26.0
59	25.5
60	25.0
61	24.5
62	24.0
63	24.0
64	24.0
65	24.0
66	24.0
67	23.5
68	23.0
69	23.0
70	23.0
71	22.5
72	22.0
73	21.5
74	21.0
75	20.5
76	20.0
77	20.0
78	20.0
79	19.5
80	19.0
81	18.5
82	18.0
83	17.5
84	17.0
85	17.0
86	17.0
87	16.0
88	15.0
89	15.5
90	16.0
91	16.0
92	16.0
93	16.0
94	16.0
95	16.0
96	16.0
97	16.0
98	16.0
99	16.0
100	16.0
101	16.5
102	17.0
103	17.0
104	17.0
105	16.0
106	15.0
107	15.5
108	16.0
109	16.5
110	17.0
111	16.0
112	15.0
113	15.5
114	16.0
115	16.5
116	17.0
117	16.5
118	16.0
119	15.5
120	15.0
121	15.5
122	16.0
123	15.5
124	15.0
125	15.0
126	15.0
127	15.5
128	16.0
129	16.0
130	16.0
131	16.5
132	17.0
133	17.0
134	17.0
135	16.5
136	16.0
137	16.5
138	17.0
139	16.5
140	16.0
141	16.0
142	16.0
143	15.5
144	15.0
145	15.5
146	16.0
147	15.5
148	15.0
149	14.5
150	14.0
151	14.0
152	14.0
153	15.0
154	16.0
155	15.5
156	15.0
157	14.5
158	14.0
159	15.0
160	16.0
161	15.5
162	15.0
163	15.0
164	15.0
165	15.5
166	16.0
167	16.5
168	17.0
169	16.5
170	16.0
171	16.0
172	16.0
173	15.5
174	15.0
175	15.5
176	16.0
177	15.5
178	15.0
179	16.0
180	17.0
181	17.5
182	18.0
183	17.5
184	17.0
185	16.5
186	16.0
187	16.5
188	17.0
189	16.5
190	16.0
191	15.5
192	15.0
193	15.0
194	15.0
195	14.5
196	14.0
197	13.0
198	12.0
199	11.5
200	11.0
201	11.0
202	11.0
203	11.0
204	11.0
205	12.0
206	13.0
207	13.5
208	14.0
209	14.0
210	14.0
211	14.5
212	15.0
213	17.0
214	19.0
215	20.0
216	21.0
217	23.0
218	25.0
219	27.0
220	29.0
221	31.0
222	33.0
223	34.0
224	35.0
225	36.0
226	37.0
227	39.0
228	41.0
229	42.5
230	44.0
231	45.5
232	47.0
233	48.0
234	49.0
235	51.0
236	53.0
237	54.5
238	56.0
239	56.5
240	57.0
241	58.5
242	60.0
243	60.0
