# Supplementary material for: Muscle oxygen saturation plateau: Definition and verification in different oxygen availability conditions in locomotor and non‐locomotor muscles
Source: Exp Physiol. 2025 Jul 29;111(2):464–73. doi: 10.1113/EP092862 (PMC12857491; doi:10.1113/EP092862)
Supplement: Supplementary file 1 — Supporting Information [file EPH-111-464-s001.zip › plateau_combined/110.csv]

	SmO2 Averaged
0	59.0
1	59.0
2	59.0
3	59.5
4	60.0
5	60.5
6	61.0
7	61.5
8	62.0
9	62.0
10	62.0
11	62.0
12	62.0
13	62.0
14	62.0
15	62.0
16	62.0
17	62.0
18	62.0
19	62.0
20	62.0
21	62.0
22	62.0
23	62.0
24	62.0
25	62.5
26	63.0
27	63.5
28	64.0
29	64.5
30	65.0
31	66.0
32	67.0
33	67.5
34	68.0
35	68.0
36	68.0
37	68.0
38	68.0
39	68.0
40	68.0
41	67.5
42	67.0
43	66.5
44	66.0
45	66.0
46	66.0
47	65.5
48	65.0
49	65.0
50	65.0
51	64.0
52	63.0
53	62.0
54	61.0
55	59.5
56	58.0
57	57.0
58	56.0
59	53.5
60	51.0
61	49.5
62	48.0
63	47.0
64	46.0
65	45.0
66	44.0
67	43.5
68	43.0
69	43.0
70	43.0
71	43.5
72	44.0
73	44.0
74	44.0
75	43.5
76	43.0
77	42.5
78	42.0
79	42.5
80	43.0
81	43.0
82	43.0
83	43.0
84	43.0
85	43.5
86	44.0
87	44.0
88	44.0
89	43.5
90	43.0
91	42.0
92	41.0
93	41.0
94	41.0
95	40.5
96	40.0
97	39.5
98	39.0
99	39.0
100	39.0
101	39.0
102	39.0
103	39.0
104	39.0
105	38.5
106	38.0
107	38.0
108	38.0
109	37.5
110	37.0
111	36.0
112	35.0
113	34.5
114	34.0
115	34.0
116	34.0
117	33.5
118	33.0
119	33.0
120	33.0
121	33.5
122	34.0
123	34.0
124	34.0
125	33.5
126	33.0
127	33.0
128	33.0
129	32.0
130	31.0
131	30.5
132	30.0
133	29.5
134	29.0
135	28.5
136	28.0
137	28.0
138	28.0
139	26.0
140	24.0
141	21.5
142	19.0
143	17.0
144	15.0
145	13.5
146	12.0
147	9.5
148	7.0
149	7.5
150	8.0
151	8.0
152	8.0
153	8.0
154	8.0
155	7.0
156	6.0
157	6.0
158	6.0
159	5.0
160	4.0
161	3.0
162	2.0
163	9.0
164	16.0
165	16.0
166	16.0
167	11.0
168	6.0
169	5.5
170	5.0
171	10.5
172	16.0
173	12.0
174	8.0
175	10.5
176	13.0
177	16.5
178	20.0
179	20.0
180	20.0
181	16.0
182	12.0
183	11.5
184	11.0
185	13.5
186	16.0
187	9.5
188	3.0
189	3.0
190	3.0
191	2.5
192	2.0
193	3.0
194	4.0
195	2.0
196	0.0
197	1.0
198	2.0
199	3.5
200	5.0
201	3.0
202	1.0
203	1.0
204	1.0
205	0.5
206	0.0
207	1.0
208	2.0
209	2.0
210	2.0
211	8.5
212	15.0
213	18.0
214	21.0
215	21.0
216	21.0
217	25.5
218	30.0
219	31.0
220	32.0
221	29.5
222	27.0
223	28.0
224	29.0
225	30.5
226	32.0
227	32.5
228	33.0
229	34.5
230	36.0
231	37.5
232	39.0
233	41.0
234	43.0
235	45.5
236	48.0
237	50.0
238	52.0
239	53.5
240	55.0
241	56.0
242	57.0
243	57.0
