# Supplementary material for: Muscle oxygen saturation plateau: Definition and verification in different oxygen availability conditions in locomotor and non‐locomotor muscles
Source: Exp Physiol. 2025 Jul 29;111(2):464–73. doi: 10.1113/EP092862 (PMC12857491; doi:10.1113/EP092862)
Supplement: Supplementary file 1 — Supporting Information [file EPH-111-464-s001.zip › plateau_combined/111.csv]

	SmO2 Averaged
0	70.0
1	69.0
2	68.0
3	68.0
4	68.0
5	68.5
6	69.0
7	69.5
8	70.0
9	70.0
10	70.0
11	70.0
12	70.0
13	70.0
14	70.0
15	70.0
16	70.0
17	70.5
18	71.0
19	71.5
20	72.0
21	72.5
22	73.0
23	73.0
24	73.0
25	73.5
26	74.0
27	74.5
28	75.0
29	75.5
30	76.0
31	76.5
32	77.0
33	77.0
34	77.0
35	77.0
36	77.0
37	77.0
38	77.0
39	76.5
40	76.0
41	75.5
42	75.0
43	74.5
44	74.0
45	73.0
46	72.0
47	70.5
48	69.0
49	68.0
50	67.0
51	65.5
52	64.0
53	62.0
54	60.0
55	59.0
56	58.0
57	56.5
58	55.0
59	53.5
60	52.0
61	51.0
62	50.0
63	49.0
64	48.0
65	47.0
66	46.0
67	45.0
68	44.0
69	43.0
70	42.0
71	41.0
72	40.0
73	39.5
74	39.0
75	38.5
76	38.0
77	37.0
78	36.0
79	36.0
80	36.0
81	35.0
82	34.0
83	33.5
84	33.0
85	32.5
86	32.0
87	31.5
88	31.0
89	30.5
90	30.0
91	29.5
92	29.0
93	28.5
94	28.0
95	27.5
96	27.0
97	26.5
98	26.0
99	25.5
100	25.0
101	24.5
102	24.0
103	23.5
104	23.0
105	23.0
106	23.0
107	22.5
108	22.0
109	21.0
110	20.0
111	19.5
112	19.0
113	19.0
114	19.0
115	18.5
116	18.0
117	18.0
118	18.0
119	18.0
120	18.0
121	18.0
122	18.0
123	18.0
124	18.0
125	18.0
126	18.0
127	18.0
128	18.0
129	17.5
130	17.0
131	17.0
132	17.0
133	16.5
134	16.0
135	16.0
136	16.0
137	16.0
138	16.0
139	15.5
140	15.0
141	15.0
142	15.0
143	15.0
144	15.0
145	15.0
146	15.0
147	14.5
148	14.0
149	13.5
150	13.0
151	12.5
152	12.0
153	11.5
154	11.0
155	10.5
156	10.0
157	10.0
158	10.0
159	10.0
160	10.0
161	9.5
162	9.0
163	9.0
164	9.0
165	9.0
166	9.0
167	8.5
168	8.0
169	8.0
170	8.0
171	7.5
172	7.0
173	7.0
174	7.0
175	7.0
176	7.0
177	6.5
178	6.0
179	6.0
180	6.0
181	6.0
182	6.0
183	6.0
184	6.0
185	6.0
186	6.0
187	6.0
188	6.0
189	5.5
190	5.0
191	5.0
192	5.0
193	5.0
194	5.0
195	5.5
196	6.0
197	6.0
198	6.0
199	6.0
200	6.0
201	6.0
202	6.0
203	6.5
204	7.0
205	7.0
206	7.0
207	7.0
208	7.0
209	7.0
210	7.0
211	7.5
212	8.0
213	9.0
214	10.0
215	11.5
216	13.0
217	15.0
218	17.0
219	19.5
220	22.0
221	24.5
222	27.0
223	30.0
224	33.0
225	36.0
226	39.0
227	42.0
228	45.0
229	48.0
230	51.0
231	53.5
232	56.0
233	58.0
234	60.0
235	62.0
236	64.0
237	65.5
238	67.0
239	68.5
240	70.0
241	71.0
242	72.0
243	72.0
