# Supplementary material for: Muscle oxygen saturation plateau: Definition and verification in different oxygen availability conditions in locomotor and non‐locomotor muscles
Source: Exp Physiol. 2025 Jul 29;111(2):464–73. doi: 10.1113/EP092862 (PMC12857491; doi:10.1113/EP092862)
Supplement: Supplementary file 1 — Supporting Information [file EPH-111-464-s001.zip › plateau_combined/112.csv]

	SmO2 Averaged
0	81.0
1	82.5
2	84.0
3	83.5
4	83.0
5	84.0
6	85.0
7	85.5
8	86.0
9	87.0
10	88.0
11	87.0
12	86.0
13	86.5
14	87.0
15	86.5
16	86.0
17	86.0
18	86.0
19	86.0
20	86.0
21	86.0
22	86.0
23	86.0
24	86.0
25	85.5
26	85.0
27	84.5
28	84.0
29	84.0
30	84.0
31	83.5
32	83.0
33	83.0
34	83.0
35	82.5
36	82.0
37	82.0
38	82.0
39	81.5
40	81.0
41	80.5
42	80.0
43	80.0
44	80.0
45	79.5
46	79.0
47	78.5
48	78.0
49	78.0
50	78.0
51	77.5
52	77.0
53	77.0
54	77.0
55	76.5
56	76.0
57	75.5
58	75.0
59	74.0
60	73.0
61	72.5
62	72.0
63	71.0
64	70.0
65	69.5
66	69.0
67	68.0
68	67.0
69	66.0
70	65.0
71	64.0
72	63.0
73	62.0
74	61.0
75	60.5
76	60.0
77	59.0
78	58.0
79	57.5
80	57.0
81	56.0
82	55.0
83	54.5
84	54.0
85	53.5
86	53.0
87	52.5
88	52.0
89	52.0
90	52.0
91	51.5
92	51.0
93	50.5
94	50.0
95	49.5
96	49.0
97	48.5
98	48.0
99	47.5
100	47.0
101	46.5
102	46.0
103	45.5
104	45.0
105	44.5
106	44.0
107	43.5
108	43.0
109	42.5
110	42.0
111	41.5
112	41.0
113	40.5
114	40.0
115	40.0
116	40.0
117	39.5
118	39.0
119	38.5
120	38.0
121	38.0
122	38.0
123	37.5
124	37.0
125	36.0
126	35.0
127	34.5
128	34.0
129	33.5
130	33.0
131	32.5
132	32.0
133	31.5
134	31.0
135	30.5
136	30.0
137	29.5
138	29.0
139	29.0
140	29.0
141	28.5
142	28.0
143	27.5
144	27.0
145	27.0
146	27.0
147	26.5
148	26.0
149	25.5
150	25.0
151	24.5
152	24.0
153	23.5
154	23.0
155	22.5
156	22.0
157	21.5
158	21.0
159	20.0
160	19.0
161	18.5
162	18.0
163	17.0
164	16.0
165	15.5
166	15.0
167	14.0
168	13.0
169	12.5
170	12.0
171	11.0
172	10.0
173	10.0
174	10.0
175	9.0
176	8.0
177	8.0
178	8.0
179	8.0
180	8.0
181	8.0
182	8.0
183	7.5
184	7.0
185	7.5
186	8.0
187	7.5
188	7.0
189	7.0
190	7.0
191	6.5
192	6.0
193	6.0
194	6.0
195	6.0
196	6.0
197	5.5
198	5.0
199	5.0
200	5.0
201	5.0
202	5.0
203	4.5
204	4.0
205	4.0
206	4.0
207	4.0
208	4.0
209	4.0
210	4.0
211	5.0
212	6.0
213	7.5
214	9.0
215	10.0
216	11.0
217	13.0
218	15.0
219	15.5
220	16.0
221	15.5
222	15.0
223	16.5
224	18.0
225	20.0
226	22.0
227	23.5
228	25.0
229	26.0
230	27.0
231	27.5
232	28.0
233	29.0
234	30.0
235	29.5
236	29.0
237	30.0
238	31.0
239	32.5
240	34.0
241	35.0
242	36.0
243	36.0
