# Supplementary material for: Muscle oxygen saturation plateau: Definition and verification in different oxygen availability conditions in locomotor and non‐locomotor muscles
Source: Exp Physiol. 2025 Jul 29;111(2):464–73. doi: 10.1113/EP092862 (PMC12857491; doi:10.1113/EP092862)
Supplement: Supplementary file 1 — Supporting Information [file EPH-111-464-s001.zip › plateau_combined/113.csv]

	SmO2 Averaged
0	88.0
1	88.0
2	88.0
3	88.0
4	88.0
5	88.0
6	88.0
7	88.0
8	88.0
9	88.0
10	88.0
11	88.0
12	88.0
13	88.0
14	88.0
15	88.5
16	89.0
17	89.0
18	89.0
19	89.0
20	89.0
21	89.0
22	89.0
23	89.0
24	89.0
25	89.0
26	89.0
27	88.5
28	88.0
29	87.5
30	87.0
31	86.5
32	86.0
33	85.0
34	84.0
35	83.5
36	83.0
37	82.0
38	81.0
39	80.5
40	80.0
41	79.5
42	79.0
43	78.5
44	78.0
45	77.5
46	77.0
47	76.5
48	76.0
49	75.5
50	75.0
51	75.0
52	75.0
53	74.5
54	74.0
55	73.5
56	73.0
57	72.5
58	72.0
59	72.0
60	72.0
61	72.0
62	72.0
63	71.5
64	71.0
65	71.5
66	72.0
67	72.0
68	72.0
69	71.5
70	71.0
71	71.0
72	71.0
73	70.5
74	70.0
75	69.5
76	69.0
77	69.0
78	69.0
79	68.5
80	68.0
81	67.0
82	66.0
83	65.5
84	65.0
85	64.5
86	64.0
87	63.0
88	62.0
89	61.0
90	60.0
91	59.5
92	59.0
93	58.5
94	58.0
95	57.5
96	57.0
97	56.5
98	56.0
99	55.0
100	54.0
101	54.0
102	54.0
103	54.5
104	55.0
105	55.5
106	56.0
107	56.5
108	57.0
109	58.0
110	59.0
111	59.5
112	60.0
113	59.5
114	59.0
115	58.5
116	58.0
117	57.5
118	57.0
119	56.0
120	55.0
121	54.0
122	53.0
123	52.5
124	52.0
125	51.5
126	51.0
127	50.5
128	50.0
129	49.5
130	49.0
131	49.0
132	49.0
133	48.0
134	47.0
135	46.5
136	46.0
137	46.0
138	46.0
139	45.5
140	45.0
141	45.0
142	45.0
143	45.5
144	46.0
145	46.5
146	47.0
147	48.0
148	49.0
149	50.0
150	51.0
151	52.0
152	53.0
153	54.5
154	56.0
155	57.5
156	59.0
157	59.0
158	59.0
159	59.5
160	60.0
161	60.5
162	61.0
163	60.5
164	60.0
165	59.5
166	59.0
167	59.0
168	59.0
169	58.5
170	58.0
171	58.0
172	58.0
173	57.5
174	57.0
175	56.5
176	56.0
177	55.5
178	55.0
179	55.0
180	55.0
181	54.5
182	54.0
183	52.5
184	51.0
185	50.0
186	49.0
187	47.5
188	46.0
189	44.5
190	43.0
191	41.5
192	40.0
193	39.5
194	39.0
195	38.0
196	37.0
197	35.5
198	34.0
199	32.5
200	31.0
201	29.5
202	28.0
203	26.5
204	25.0
205	23.5
206	22.0
207	21.5
208	21.0
209	21.5
210	22.0
211	23.0
212	24.0
213	25.5
214	27.0
215	29.5
216	32.0
217	34.5
218	37.0
219	39.5
220	42.0
221	45.0
222	48.0
223	50.5
224	53.0
225	55.5
226	58.0
227	60.5
228	63.0
229	65.5
230	68.0
231	70.0
232	72.0
233	73.5
234	75.0
235	76.0
236	77.0
237	77.5
238	78.0
239	78.0
240	78.0
241	78.0
242	78.0
243	78.0
