# Supplementary material for: Muscle oxygen saturation plateau: Definition and verification in different oxygen availability conditions in locomotor and non‐locomotor muscles
Source: Exp Physiol. 2025 Jul 29;111(2):464–73. doi: 10.1113/EP092862 (PMC12857491; doi:10.1113/EP092862)
Supplement: Supplementary file 1 — Supporting Information [file EPH-111-464-s001.zip › plateau_combined/114.csv]

	SmO2 Averaged
0	78.0
1	78.0
2	78.0
3	78.0
4	78.0
5	78.0
6	78.0
7	78.5
8	79.0
9	79.0
10	79.0
11	79.0
12	79.0
13	79.0
14	79.0
15	79.0
16	79.0
17	79.0
18	79.0
19	79.0
20	79.0
21	79.0
22	79.0
23	78.5
24	78.0
25	77.5
26	77.0
27	77.0
28	77.0
29	76.0
30	75.0
31	74.5
32	74.0
33	73.0
34	72.0
35	71.0
36	70.0
37	68.5
38	67.0
39	65.5
40	64.0
41	62.5
42	61.0
43	59.5
44	58.0
45	56.5
46	55.0
47	53.5
48	52.0
49	51.0
50	50.0
51	48.5
52	47.0
53	46.5
54	46.0
55	46.0
56	46.0
57	46.0
58	46.0
59	46.0
60	46.0
61	46.0
62	46.0
63	46.0
64	46.0
65	45.5
66	45.0
67	44.5
68	44.0
69	43.5
70	43.0
71	42.5
72	42.0
73	41.5
74	41.0
75	40.5
76	40.0
77	39.0
78	38.0
79	37.0
80	36.0
81	35.0
82	34.0
83	33.0
84	32.0
85	31.5
86	31.0
87	30.5
88	30.0
89	29.5
90	29.0
91	28.5
92	28.0
93	27.0
94	26.0
95	25.5
96	25.0
97	24.5
98	24.0
99	24.0
100	24.0
101	23.5
102	23.0
103	23.0
104	23.0
105	22.5
106	22.0
107	21.5
108	21.0
109	20.0
110	19.0
111	18.5
112	18.0
113	17.0
114	16.0
115	15.5
116	15.0
117	15.0
118	15.0
119	14.5
120	14.0
121	14.5
122	15.0
123	15.5
124	16.0
125	16.0
126	16.0
127	15.5
128	15.0
129	15.0
130	15.0
131	15.0
132	15.0
133	15.0
134	15.0
135	15.0
136	15.0
137	15.5
138	16.0
139	15.5
140	15.0
141	15.0
142	15.0
143	14.0
144	13.0
145	12.5
146	12.0
147	12.0
148	12.0
149	12.5
150	13.0
151	13.5
152	14.0
153	14.5
154	15.0
155	15.0
156	15.0
157	15.0
158	15.0
159	15.0
160	15.0
161	15.0
162	15.0
163	15.5
164	16.0
165	16.5
166	17.0
167	17.0
168	17.0
169	17.5
170	18.0
171	18.0
172	18.0
173	18.5
174	19.0
175	19.0
176	19.0
177	19.5
178	20.0
179	20.0
180	20.0
181	20.0
182	20.0
183	20.0
184	20.0
185	20.5
186	21.0
187	21.5
188	22.0
189	21.5
190	21.0
191	21.5
192	22.0
193	22.5
194	23.0
195	22.5
196	22.0
197	22.5
198	23.0
199	23.0
200	23.0
201	23.0
202	23.0
203	23.0
204	23.0
205	23.0
206	23.0
207	22.0
208	21.0
209	21.5
210	22.0
211	22.0
212	22.0
213	23.0
214	24.0
215	25.0
216	26.0
217	27.0
218	28.0
219	29.0
220	30.0
221	32.0
222	34.0
223	36.0
224	38.0
225	40.0
226	42.0
227	45.0
228	48.0
229	50.0
230	52.0
231	54.0
232	56.0
233	58.0
234	60.0
235	61.5
236	63.0
237	64.5
238	66.0
239	67.0
240	68.0
241	69.0
242	70.0
243	70.0
