# Supplementary material for: Muscle oxygen saturation plateau: Definition and verification in different oxygen availability conditions in locomotor and non‐locomotor muscles
Source: Exp Physiol. 2025 Jul 29;111(2):464–73. doi: 10.1113/EP092862 (PMC12857491; doi:10.1113/EP092862)
Supplement: Supplementary file 1 — Supporting Information [file EPH-111-464-s001.zip › plateau_combined/115.csv]

	SmO2 Averaged
0	50.0
1	50.5
2	51.0
3	51.0
4	51.0
5	51.5
6	52.0
7	52.0
8	52.0
9	52.0
10	52.0
11	52.0
12	52.0
13	52.0
14	52.0
15	52.0
16	52.0
17	52.0
18	52.0
19	52.0
20	52.0
21	52.0
22	52.0
23	52.0
24	52.0
25	52.0
26	52.0
27	52.0
28	52.0
29	52.5
30	53.0
31	53.5
32	54.0
33	54.0
34	54.0
35	54.0
36	54.0
37	54.0
38	54.0
39	53.5
40	53.0
41	52.5
42	52.0
43	52.0
44	52.0
45	51.5
46	51.0
47	51.0
48	51.0
49	50.5
50	50.0
51	50.0
52	50.0
53	50.0
54	50.0
55	49.5
56	49.0
57	49.0
58	49.0
59	49.0
60	49.0
61	49.0
62	49.0
63	49.0
64	49.0
65	49.0
66	49.0
67	49.0
68	49.0
69	49.0
70	49.0
71	49.5
72	50.0
73	50.0
74	50.0
75	50.0
76	50.0
77	50.0
78	50.0
79	50.0
80	50.0
81	49.5
82	49.0
83	49.0
84	49.0
85	49.0
86	49.0
87	49.0
88	49.0
89	49.0
90	49.0
91	49.0
92	49.0
93	49.0
94	49.0
95	49.0
96	49.0
97	49.0
98	49.0
99	49.0
100	49.0
101	49.0
102	49.0
103	49.0
104	49.0
105	48.5
106	48.0
107	48.0
108	48.0
109	48.0
110	48.0
111	47.5
112	47.0
113	46.5
114	46.0
115	46.0
116	46.0
117	46.0
118	46.0
119	45.5
120	45.0
121	45.0
122	45.0
123	44.5
124	44.0
125	44.0
126	44.0
127	44.0
128	44.0
129	44.0
130	44.0
131	44.0
132	44.0
133	44.0
134	44.0
135	44.5
136	45.0
137	45.0
138	45.0
139	45.0
140	45.0
141	45.0
142	45.0
143	45.0
144	45.0
145	44.5
146	44.0
147	44.0
148	44.0
149	44.0
150	44.0
151	44.0
152	44.0
153	44.0
154	44.0
155	44.0
156	44.0
157	44.0
158	44.0
159	43.5
160	43.0
161	43.0
162	43.0
163	43.0
164	43.0
165	42.5
166	42.0
167	42.0
168	42.0
169	42.0
170	42.0
171	42.0
172	42.0
173	42.0
174	42.0
175	42.0
176	42.0
177	42.0
178	42.0
179	41.5
180	41.0
181	41.0
182	41.0
183	40.5
184	40.0
185	39.5
186	39.0
187	38.5
188	38.0
189	37.5
190	37.0
191	36.0
192	35.0
193	34.0
194	33.0
195	32.5
196	32.0
197	31.0
198	30.0
199	29.5
200	29.0
201	29.0
202	29.0
203	28.5
204	28.0
205	28.0
206	28.0
207	27.5
208	27.0
209	27.0
210	27.0
211	26.5
212	26.0
213	26.5
214	27.0
215	27.0
216	27.0
217	28.0
218	29.0
219	30.0
220	31.0
221	31.5
222	32.0
223	33.0
224	34.0
225	34.0
226	34.0
227	34.0
228	34.0
229	34.5
230	35.0
231	36.0
232	37.0
233	37.5
234	38.0
235	39.0
236	40.0
237	40.5
238	41.0
239	41.5
240	42.0
241	42.5
242	43.0
243	43.0
