# Supplementary material for: Muscle oxygen saturation plateau: Definition and verification in different oxygen availability conditions in locomotor and non‐locomotor muscles
Source: Exp Physiol. 2025 Jul 29;111(2):464–73. doi: 10.1113/EP092862 (PMC12857491; doi:10.1113/EP092862)
Supplement: Supplementary file 1 — Supporting Information [file EPH-111-464-s001.zip › plateau_combined/116.csv]

	SmO2 Averaged
0	75.0
1	74.5
2	74.0
3	74.0
4	74.0
5	74.0
6	74.0
7	73.5
8	73.0
9	73.0
10	73.0
11	73.0
12	73.0
13	73.5
14	74.0
15	74.0
16	74.0
17	74.5
18	75.0
19	75.5
20	76.0
21	76.5
22	77.0
23	77.0
24	77.0
25	77.5
26	78.0
27	78.5
28	79.0
29	79.0
30	79.0
31	79.0
32	79.0
33	77.5
34	76.0
35	72.5
36	69.0
37	64.5
38	60.0
39	54.5
40	49.0
41	44.5
42	40.0
43	36.0
44	32.0
45	29.0
46	26.0
47	24.5
48	23.0
49	21.5
50	20.0
51	19.0
52	18.0
53	17.5
54	17.0
55	17.0
56	17.0
57	17.0
58	17.0
59	17.5
60	18.0
61	18.5
62	19.0
63	19.0
64	19.0
65	19.0
66	19.0
67	19.0
68	19.0
69	18.5
70	18.0
71	18.0
72	18.0
73	17.5
74	17.0
75	16.5
76	16.0
77	16.0
78	16.0
79	16.0
80	16.0
81	16.0
82	16.0
83	16.5
84	17.0
85	16.5
86	16.0
87	16.0
88	16.0
89	16.0
90	16.0
91	16.5
92	17.0
93	17.0
94	17.0
95	17.5
96	18.0
97	18.0
98	18.0
99	18.5
100	19.0
101	18.5
102	18.0
103	18.5
104	19.0
105	18.5
106	18.0
107	18.0
108	18.0
109	18.0
110	18.0
111	18.0
112	18.0
113	18.0
114	18.0
115	18.0
116	18.0
117	18.5
118	19.0
119	19.0
120	19.0
121	19.0
122	19.0
123	19.0
124	19.0
125	19.0
126	19.0
127	19.0
128	19.0
129	19.0
130	19.0
131	19.0
132	19.0
133	19.0
134	19.0
135	18.5
136	18.0
137	18.5
138	19.0
139	19.0
140	19.0
141	19.0
142	19.0
143	18.5
144	18.0
145	18.0
146	18.0
147	17.5
148	17.0
149	17.5
150	18.0
151	18.0
152	18.0
153	18.0
154	18.0
155	18.5
156	19.0
157	19.0
158	19.0
159	19.0
160	19.0
161	19.5
162	20.0
163	20.0
164	20.0
165	20.0
166	20.0
167	20.0
168	20.0
169	19.5
170	19.0
171	19.0
172	19.0
173	18.5
174	18.0
175	18.0
176	18.0
177	17.5
178	17.0
179	17.5
180	18.0
181	18.0
182	18.0
183	18.0
184	18.0
185	18.0
186	18.0
187	18.5
188	19.0
189	19.0
190	19.0
191	19.0
192	19.0
193	19.0
194	19.0
195	19.0
196	19.0
197	19.0
198	19.0
199	19.0
200	19.0
201	19.5
202	20.0
203	20.0
204	20.0
205	19.5
206	19.0
207	18.0
208	17.0
209	16.5
210	16.0
211	16.0
212	16.0
213	17.0
214	18.0
215	19.0
216	20.0
217	21.5
218	23.0
219	25.0
220	27.0
221	29.0
222	31.0
223	32.5
224	34.0
225	37.0
226	40.0
227	41.0
228	42.0
229	43.5
230	45.0
231	46.5
232	48.0
233	49.5
234	51.0
235	52.0
236	53.0
237	55.0
238	57.0
239	58.5
240	60.0
241	60.5
242	61.0
243	61.0
