# Supplementary material for: Muscle oxygen saturation plateau: Definition and verification in different oxygen availability conditions in locomotor and non‐locomotor muscles
Source: Exp Physiol. 2025 Jul 29;111(2):464–73. doi: 10.1113/EP092862 (PMC12857491; doi:10.1113/EP092862)
Supplement: Supplementary file 1 — Supporting Information [file EPH-111-464-s001.zip › plateau_combined/117.csv]

	SmO2 Averaged
0	69.0
1	69.0
2	69.0
3	69.0
4	69.0
5	69.0
6	69.0
7	69.0
8	69.0
9	69.0
10	69.0
11	69.0
12	69.0
13	69.5
14	70.0
15	70.5
16	71.0
17	71.5
18	72.0
19	72.0
20	72.0
21	72.5
22	73.0
23	74.0
24	75.0
25	75.0
26	75.0
27	75.5
28	76.0
29	75.5
30	75.0
31	74.5
32	74.0
33	73.5
34	73.0
35	72.5
36	72.0
37	71.5
38	71.0
39	70.5
40	70.0
41	69.5
42	69.0
43	68.0
44	67.0
45	66.5
46	66.0
47	65.5
48	65.0
49	65.0
50	65.0
51	65.0
52	65.0
53	65.0
54	65.0
55	65.5
56	66.0
57	66.0
58	66.0
59	65.5
60	65.0
61	64.5
62	64.0
63	63.5
64	63.0
65	62.0
66	61.0
67	60.5
68	60.0
69	60.0
70	60.0
71	60.0
72	60.0
73	60.5
74	61.0
75	61.0
76	61.0
77	61.0
78	61.0
79	61.0
80	61.0
81	61.0
82	61.0
83	61.0
84	61.0
85	60.5
86	60.0
87	60.0
88	60.0
89	60.0
90	60.0
91	60.5
92	61.0
93	61.0
94	61.0
95	61.5
96	62.0
97	62.0
98	62.0
99	62.0
100	62.0
101	61.5
102	61.0
103	61.0
104	61.0
105	61.0
106	61.0
107	61.0
108	61.0
109	61.0
110	61.0
111	61.5
112	62.0
113	62.0
114	62.0
115	62.5
116	63.0
117	63.0
118	63.0
119	63.5
120	64.0
121	64.0
122	64.0
123	64.0
124	64.0
125	64.0
126	64.0
127	64.0
128	64.0
129	64.0
130	64.0
131	64.0
132	64.0
133	63.5
134	63.0
135	63.0
136	63.0
137	62.5
138	62.0
139	61.0
140	60.0
141	59.5
142	59.0
143	58.5
144	58.0
145	57.5
146	57.0
147	57.0
148	57.0
149	56.5
150	56.0
151	56.5
152	57.0
153	57.0
154	57.0
155	57.0
156	57.0
157	57.0
158	57.0
159	57.0
160	57.0
161	57.0
162	57.0
163	57.0
164	57.0
165	57.0
166	57.0
167	57.0
168	57.0
169	57.0
170	57.0
171	57.0
172	57.0
173	57.0
174	57.0
175	57.0
176	57.0
177	57.0
178	57.0
179	57.5
180	58.0
181	58.0
182	58.0
183	58.0
184	58.0
185	58.0
186	58.0
187	58.5
188	59.0
189	59.0
190	59.0
191	59.0
192	59.0
193	59.5
194	60.0
195	60.5
196	61.0
197	61.0
198	61.0
199	61.0
200	61.0
201	60.5
202	60.0
203	59.5
204	59.0
205	58.0
206	57.0
207	56.0
208	55.0
209	54.0
210	53.0
211	52.0
212	51.0
213	50.5
214	50.0
215	49.5
216	49.0
217	49.0
218	49.0
219	49.0
220	49.0
221	49.5
222	50.0
223	50.0
224	50.0
225	50.5
226	51.0
227	51.0
228	51.0
229	51.5
230	52.0
231	52.5
232	53.0
233	54.0
234	55.0
235	56.0
236	57.0
237	58.5
238	60.0
239	61.0
240	62.0
241	63.5
242	65.0
243	65.0
