# Supplementary material for: Muscle oxygen saturation plateau: Definition and verification in different oxygen availability conditions in locomotor and non‐locomotor muscles
Source: Exp Physiol. 2025 Jul 29;111(2):464–73. doi: 10.1113/EP092862 (PMC12857491; doi:10.1113/EP092862)
Supplement: Supplementary file 1 — Supporting Information [file EPH-111-464-s001.zip › plateau_combined/118.csv]

	SmO2 Averaged
0	92.0
1	92.0
2	92.0
3	92.0
4	92.0
5	92.0
6	92.0
7	92.0
8	92.0
9	92.0
10	92.0
11	92.0
12	92.0
13	92.0
14	92.0
15	92.0
16	92.0
17	92.0
18	92.0
19	92.0
20	92.0
21	91.5
22	91.0
23	91.0
24	91.0
25	91.0
26	91.0
27	91.0
28	91.0
29	91.0
30	91.0
31	91.5
32	92.0
33	92.0
34	92.0
35	92.0
36	92.0
37	91.5
38	91.0
39	91.0
40	91.0
41	90.5
42	90.0
43	90.0
44	90.0
45	90.0
46	90.0
47	90.0
48	90.0
49	90.5
50	91.0
51	91.0
52	91.0
53	91.0
54	91.0
55	91.0
56	91.0
57	91.0
58	91.0
59	91.0
60	91.0
61	91.0
62	91.0
63	91.0
64	91.0
65	90.5
66	90.0
67	90.0
68	90.0
69	90.0
70	90.0
71	90.0
72	90.0
73	89.5
74	89.0
75	89.5
76	90.0
77	90.0
78	90.0
79	90.0
80	90.0
81	90.0
82	90.0
83	90.0
84	90.0
85	90.0
86	90.0
87	89.5
88	89.0
89	89.5
90	90.0
91	90.0
92	90.0
93	90.0
94	90.0
95	89.5
96	89.0
97	89.0
98	89.0
99	89.0
100	89.0
101	89.0
102	89.0
103	89.0
104	89.0
105	89.0
106	89.0
107	89.0
108	89.0
109	89.0
110	89.0
111	89.0
112	89.0
113	88.5
114	88.0
115	87.5
116	87.0
117	87.0
118	87.0
119	87.0
120	87.0
121	86.5
122	86.0
123	86.0
124	86.0
125	86.0
126	86.0
127	86.0
128	86.0
129	85.5
130	85.0
131	85.0
132	85.0
133	85.5
134	86.0
135	86.0
136	86.0
137	86.5
138	87.0
139	87.5
140	88.0
141	87.5
142	87.0
143	87.0
144	87.0
145	86.5
146	86.0
147	85.5
148	85.0
149	85.0
150	85.0
151	85.0
152	85.0
153	85.0
154	85.0
155	85.5
156	86.0
157	86.0
158	86.0
159	86.0
160	86.0
161	86.0
162	86.0
163	86.0
164	86.0
165	86.0
166	86.0
167	85.5
168	85.0
169	85.0
170	85.0
171	85.0
172	85.0
173	85.0
174	85.0
175	85.0
176	85.0
177	85.0
178	85.0
179	85.0
180	85.0
181	85.0
182	85.0
183	85.0
184	85.0
185	85.5
186	86.0
187	86.0
188	86.0
189	86.5
190	87.0
191	87.0
192	87.0
193	87.0
194	87.0
195	87.5
196	88.0
197	88.0
198	88.0
199	87.0
200	86.0
201	85.5
202	85.0
203	85.0
204	85.0
205	84.5
206	84.0
207	84.0
208	84.0
209	84.5
210	85.0
211	85.5
212	86.0
213	86.5
214	87.0
215	87.5
216	88.0
217	88.0
218	88.0
219	88.5
220	89.0
221	89.5
222	90.0
223	90.0
224	90.0
225	89.5
226	89.0
227	89.0
228	89.0
229	89.0
230	89.0
231	88.5
232	88.0
233	88.0
234	88.0
235	88.0
236	88.0
237	88.0
238	88.0
239	88.0
240	88.0
241	88.0
242	88.0
243	88.0
