# Supplementary material for: Muscle oxygen saturation plateau: Definition and verification in different oxygen availability conditions in locomotor and non‐locomotor muscles
Source: Exp Physiol. 2025 Jul 29;111(2):464–73. doi: 10.1113/EP092862 (PMC12857491; doi:10.1113/EP092862)
Supplement: Supplementary file 1 — Supporting Information [file EPH-111-464-s001.zip › plateau_combined/119.csv]

	SmO2 Averaged
0	70.0
1	70.0
2	70.0
3	70.0
4	70.0
5	69.5
6	69.0
7	68.0
8	67.0
9	66.0
10	65.0
11	64.0
12	63.0
13	62.5
14	62.0
15	61.5
16	61.0
17	60.5
18	60.0
19	60.0
20	60.0
21	59.5
22	59.0
23	59.0
24	59.0
25	59.0
26	59.0
27	58.5
28	58.0
29	58.0
30	58.0
31	58.0
32	58.0
33	58.0
34	58.0
35	58.0
36	58.0
37	58.0
38	58.0
39	58.0
40	58.0
41	57.5
42	57.0
43	57.0
44	57.0
45	57.0
46	57.0
47	57.0
48	57.0
49	56.5
50	56.0
51	56.5
52	57.0
53	57.0
54	57.0
55	57.0
56	57.0
57	56.5
58	56.0
59	56.0
60	56.0
61	56.0
62	56.0
63	56.0
64	56.0
65	56.0
66	56.0
67	56.0
68	56.0
69	56.0
70	56.0
71	55.5
72	55.0
73	55.0
74	55.0
75	54.5
76	54.0
77	54.0
78	54.0
79	53.5
80	53.0
81	53.0
82	53.0
83	53.0
84	53.0
85	53.0
86	53.0
87	52.5
88	52.0
89	52.0
90	52.0
91	52.5
92	53.0
93	52.5
94	52.0
95	51.5
96	51.0
97	51.0
98	51.0
99	50.5
100	50.0
101	50.0
102	50.0
103	49.5
104	49.0
105	49.0
106	49.0
107	48.5
108	48.0
109	47.5
110	47.0
111	47.0
112	47.0
113	46.5
114	46.0
115	46.0
116	46.0
117	45.5
118	45.0
119	45.0
120	45.0
121	44.5
122	44.0
123	43.5
124	43.0
125	42.5
126	42.0
127	41.5
128	41.0
129	41.0
130	41.0
131	40.5
132	40.0
133	39.5
134	39.0
135	38.5
136	38.0
137	37.5
138	37.0
139	37.0
140	37.0
141	36.5
142	36.0
143	35.5
144	35.0
145	34.5
146	34.0
147	33.5
148	33.0
149	32.5
150	32.0
151	31.5
152	31.0
153	31.0
154	31.0
155	30.5
156	30.0
157	29.5
158	29.0
159	28.5
160	28.0
161	27.5
162	27.0
163	26.5
164	26.0
165	25.5
166	25.0
167	24.5
168	24.0
169	24.0
170	24.0
171	23.5
172	23.0
173	22.5
174	22.0
175	22.0
176	22.0
177	21.5
178	21.0
179	20.5
180	20.0
181	18.5
182	17.0
183	15.5
184	14.0
185	13.0
186	12.0
187	11.0
188	10.0
189	9.0
190	8.0
191	8.0
192	8.0
193	8.5
194	9.0
195	9.0
196	9.0
197	9.0
198	9.0
199	9.0
200	9.0
201	8.5
202	8.0
203	8.0
204	8.0
205	7.5
206	7.0
207	7.0
208	7.0
209	7.0
210	7.0
211	8.0
212	9.0
213	10.5
214	12.0
215	15.5
216	19.0
217	21.5
218	24.0
219	27.0
220	30.0
221	33.0
222	36.0
223	38.0
224	40.0
225	41.0
226	42.0
227	42.5
228	43.0
229	44.0
230	45.0
231	45.0
232	45.0
233	45.0
234	45.0
235	45.5
236	46.0
237	46.0
238	46.0
239	46.0
240	46.0
241	46.0
