# Supplementary material for: Muscle oxygen saturation plateau: Definition and verification in different oxygen availability conditions in locomotor and non‐locomotor muscles
Source: Exp Physiol. 2025 Jul 29;111(2):464–73. doi: 10.1113/EP092862 (PMC12857491; doi:10.1113/EP092862)
Supplement: Supplementary file 1 — Supporting Information [file EPH-111-464-s001.zip › plateau_combined/12.csv]

	SmO2 Averaged
0	76.0
1	75.0
2	74.0
3	73.5
4	73.0
5	72.0
6	71.0
7	71.0
8	71.0
9	71.0
10	71.0
11	70.0
12	69.0
13	68.0
14	67.0
15	65.0
16	63.0
17	60.0
18	57.0
19	54.0
20	51.0
21	48.0
22	45.0
23	41.5
24	38.0
25	34.0
26	30.0
27	26.5
28	23.0
29	20.0
30	17.0
31	14.5
32	12.0
33	10.5
34	9.0
35	8.5
36	8.0
37	8.0
38	8.0
39	8.0
40	8.0
41	7.5
42	7.0
43	7.0
44	7.0
45	7.0
46	7.0
47	7.0
48	7.0
49	7.0
50	7.0
51	7.0
52	7.0
53	7.0
54	7.0
55	7.0
56	7.0
57	7.0
58	7.0
59	7.0
60	7.0
61	7.0
62	7.0
63	7.0
64	7.0
65	7.0
66	7.0
67	7.0
68	7.0
69	7.0
70	7.0
71	7.0
72	7.0
73	7.0
74	7.0
75	7.0
76	7.0
77	7.0
78	7.0
79	7.0
80	7.0
81	7.0
82	7.0
83	7.0
84	7.0
85	7.0
86	7.0
87	7.0
88	7.0
89	6.5
90	6.0
91	6.0
92	6.0
93	6.0
94	6.0
95	6.5
96	7.0
97	7.0
98	7.0
99	7.0
100	7.0
101	7.5
102	8.0
103	8.0
104	8.0
105	8.0
106	8.0
107	8.5
108	9.0
109	9.0
110	9.0
111	9.0
112	9.0
113	9.0
114	9.0
115	9.0
116	9.0
117	9.0
118	9.0
119	8.5
120	8.0
121	8.5
122	9.0
123	8.5
124	8.0
125	8.0
126	8.0
127	8.0
128	8.0
129	8.5
130	9.0
131	9.0
132	9.0
133	8.5
134	8.0
135	8.0
136	8.0
137	8.0
138	8.0
139	8.0
140	8.0
141	8.0
142	8.0
143	8.0
144	8.0
145	8.0
146	8.0
147	8.0
148	8.0
149	8.0
150	8.0
151	8.0
152	8.0
153	8.0
154	8.0
155	8.0
156	8.0
157	8.0
158	8.0
159	8.0
160	8.0
161	8.0
162	8.0
163	8.0
164	8.0
165	8.0
166	8.0
167	8.0
168	8.0
169	8.0
170	8.0
171	8.0
172	8.0
173	8.0
174	8.0
175	8.0
176	8.0
177	8.0
178	8.0
179	8.0
180	8.0
181	8.0
182	8.0
183	8.0
184	8.0
185	8.5
186	9.0
187	9.0
188	9.0
189	9.0
190	9.0
191	9.0
192	9.0
193	9.0
194	9.0
195	9.0
196	9.0
197	9.0
198	9.0
199	9.0
200	9.0
201	9.0
202	9.0
203	9.5
204	10.0
205	10.0
206	10.0
207	10.5
208	11.0
209	12.0
210	13.0
211	13.5
212	14.0
213	15.0
214	16.0
215	17.0
216	18.0
217	19.5
218	21.0
219	21.5
220	22.0
221	22.5
222	23.0
223	24.5
224	26.0
225	27.0
226	28.0
227	29.5
228	31.0
229	32.5
230	34.0
231	35.0
232	36.0
233	37.5
234	39.0
235	40.0
236	41.0
237	42.0
238	43.0
239	44.5
240	46.0
241	47.5
242	49.0
243	49.0
