# Supplementary material for: Muscle oxygen saturation plateau: Definition and verification in different oxygen availability conditions in locomotor and non‐locomotor muscles
Source: Exp Physiol. 2025 Jul 29;111(2):464–73. doi: 10.1113/EP092862 (PMC12857491; doi:10.1113/EP092862)
Supplement: Supplementary file 1 — Supporting Information [file EPH-111-464-s001.zip › plateau_combined/120.csv]

	SmO2 Averaged
0	75.0
1	75.0
2	75.0
3	74.5
4	74.0
5	73.5
6	73.0
7	72.0
8	71.0
9	70.5
10	70.0
11	69.0
12	68.0
13	67.5
14	67.0
15	67.0
16	67.0
17	67.0
18	67.0
19	67.0
20	67.0
21	67.5
22	68.0
23	68.5
24	69.0
25	69.0
26	69.0
27	69.5
28	70.0
29	70.0
30	70.0
31	69.5
32	69.0
33	68.0
34	67.0
35	66.5
36	66.0
37	65.0
38	64.0
39	63.5
40	63.0
41	62.5
42	62.0
43	61.5
44	61.0
45	60.5
46	60.0
47	59.5
48	59.0
49	58.5
50	58.0
51	57.5
52	57.0
53	56.5
54	56.0
55	56.0
56	56.0
57	56.0
58	56.0
59	55.5
60	55.0
61	55.0
62	55.0
63	55.5
64	56.0
65	56.5
66	57.0
67	57.0
68	57.0
69	57.5
70	58.0
71	57.5
72	57.0
73	57.0
74	57.0
75	56.0
76	55.0
77	54.5
78	54.0
79	53.0
80	52.0
81	51.5
82	51.0
83	50.5
84	50.0
85	50.0
86	50.0
87	49.5
88	49.0
89	49.0
90	49.0
91	49.0
92	49.0
93	49.0
94	49.0
95	48.5
96	48.0
97	48.0
98	48.0
99	48.0
100	48.0
101	48.0
102	48.0
103	48.0
104	48.0
105	47.5
106	47.0
107	47.5
108	48.0
109	48.0
110	48.0
111	47.5
112	47.0
113	47.0
114	47.0
115	47.0
116	47.0
117	47.0
118	47.0
119	47.0
120	47.0
121	47.0
122	47.0
123	47.5
124	48.0
125	48.0
126	48.0
127	47.5
128	47.0
129	47.0
130	47.0
131	46.5
132	46.0
133	46.0
134	46.0
135	45.5
136	45.0
137	45.0
138	45.0
139	45.5
140	46.0
141	46.5
142	47.0
143	47.0
144	47.0
145	47.0
146	47.0
147	47.5
148	48.0
149	47.5
150	47.0
151	47.0
152	47.0
153	47.5
154	48.0
155	48.0
156	48.0
157	48.5
158	49.0
159	49.0
160	49.0
161	49.5
162	50.0
163	50.5
164	51.0
165	50.5
166	50.0
167	49.5
168	49.0
169	48.0
170	47.0
171	45.5
172	44.0
173	43.0
174	42.0
175	41.5
176	41.0
177	40.5
178	40.0
179	39.5
180	39.0
181	38.5
182	38.0
183	38.0
184	38.0
185	37.5
186	37.0
187	36.5
188	36.0
189	35.5
190	35.0
191	34.5
192	34.0
193	33.5
194	33.0
195	32.5
196	32.0
197	32.0
198	32.0
199	32.5
200	33.0
201	33.0
202	33.0
203	34.0
204	35.0
205	35.5
206	36.0
207	37.0
208	38.0
209	39.0
210	40.0
211	40.5
212	41.0
213	41.5
214	42.0
215	43.0
216	44.0
217	44.5
218	45.0
219	45.5
220	46.0
221	45.5
222	45.0
223	45.0
224	45.0
225	44.5
226	44.0
227	44.0
228	44.0
229	44.0
230	44.0
231	44.0
232	44.0
233	44.5
234	45.0
235	45.5
236	46.0
237	47.0
238	48.0
239	48.5
240	49.0
241	49.5
242	50.0
243	50.0
