# Supplementary material for: Muscle oxygen saturation plateau: Definition and verification in different oxygen availability conditions in locomotor and non‐locomotor muscles
Source: Exp Physiol. 2025 Jul 29;111(2):464–73. doi: 10.1113/EP092862 (PMC12857491; doi:10.1113/EP092862)
Supplement: Supplementary file 1 — Supporting Information [file EPH-111-464-s001.zip › plateau_combined/13.csv]

	SmO2 Averaged
0	78.0
1	78.5
2	79.0
3	78.5
4	78.0
5	77.0
6	76.0
7	74.5
8	73.0
9	72.0
10	71.0
11	69.5
12	68.0
13	66.5
14	65.0
15	63.5
16	62.0
17	60.5
18	59.0
19	57.5
20	56.0
21	54.5
22	53.0
23	52.0
24	51.0
25	50.0
26	49.0
27	48.5
28	48.0
29	47.0
30	46.0
31	45.5
32	45.0
33	45.0
34	45.0
35	44.5
36	44.0
37	44.0
38	44.0
39	43.5
40	43.0
41	43.0
42	43.0
43	42.5
44	42.0
45	41.5
46	41.0
47	40.5
48	40.0
49	39.5
50	39.0
51	38.5
52	38.0
53	37.5
54	37.0
55	36.5
56	36.0
57	35.5
58	35.0
59	34.5
60	34.0
61	33.5
62	33.0
63	33.0
64	33.0
65	32.0
66	31.0
67	30.5
68	30.0
69	30.0
70	30.0
71	29.5
72	29.0
73	28.0
74	27.0
75	27.0
76	27.0
77	26.5
78	26.0
79	26.0
80	26.0
81	25.5
82	25.0
83	25.0
84	25.0
85	24.5
86	24.0
87	23.5
88	23.0
89	23.0
90	23.0
91	22.5
92	22.0
93	21.5
94	21.0
95	20.5
96	20.0
97	19.5
98	19.0
99	19.0
100	19.0
101	18.5
102	18.0
103	17.5
104	17.0
105	17.0
106	17.0
107	16.5
108	16.0
109	16.0
110	16.0
111	16.0
112	16.0
113	16.0
114	16.0
115	16.0
116	16.0
117	15.5
118	15.0
119	15.0
120	15.0
121	14.5
122	14.0
123	13.5
124	13.0
125	13.0
126	13.0
127	12.5
128	12.0
129	12.0
130	12.0
131	11.5
132	11.0
133	11.0
134	11.0
135	11.0
136	11.0
137	11.0
138	11.0
139	11.5
140	12.0
141	12.5
142	13.0
143	13.5
144	14.0
145	14.0
146	14.0
147	14.0
148	14.0
149	14.0
150	14.0
151	14.0
152	14.0
153	14.0
154	14.0
155	14.0
156	14.0
157	14.0
158	14.0
159	14.0
160	14.0
161	14.5
162	15.0
163	15.0
164	15.0
165	14.5
166	14.0
167	14.0
168	14.0
169	13.5
170	13.0
171	13.0
172	13.0
173	13.0
174	13.0
175	13.0
176	13.0
177	12.5
178	12.0
179	12.0
180	12.0
181	12.5
182	13.0
183	13.0
184	13.0
185	13.5
186	14.0
187	14.5
188	15.0
189	16.0
190	17.0
191	17.5
192	18.0
193	18.0
194	18.0
195	18.5
196	19.0
197	18.5
198	18.0
199	18.0
200	18.0
201	18.0
202	18.0
203	18.0
204	18.0
205	18.5
206	19.0
207	19.5
208	20.0
209	21.0
210	22.0
211	22.5
212	23.0
213	23.5
214	24.0
215	24.5
216	25.0
217	25.5
218	26.0
219	26.5
220	27.0
221	27.5
222	28.0
223	28.0
224	28.0
225	28.5
226	29.0
227	29.0
228	29.0
229	30.0
230	31.0
231	31.5
232	32.0
233	32.5
234	33.0
235	34.0
236	35.0
237	35.5
238	36.0
239	36.0
240	36.0
241	36.5
242	37.0
243	37.0
