# Supplementary material for: Muscle oxygen saturation plateau: Definition and verification in different oxygen availability conditions in locomotor and non‐locomotor muscles
Source: Exp Physiol. 2025 Jul 29;111(2):464–73. doi: 10.1113/EP092862 (PMC12857491; doi:10.1113/EP092862)
Supplement: Supplementary file 1 — Supporting Information [file EPH-111-464-s001.zip › plateau_combined/14.csv]

	SmO2 Averaged
0	65.0
1	64.0
2	63.0
3	61.5
4	60.0
5	58.5
6	57.0
7	55.5
8	54.0
9	52.0
10	50.0
11	48.0
12	46.0
13	43.0
14	40.0
15	36.5
16	33.0
17	29.5
18	26.0
19	23.0
20	20.0
21	17.5
22	15.0
23	13.5
24	12.0
25	11.5
26	11.0
27	10.0
28	9.0
29	9.0
30	9.0
31	9.0
32	9.0
33	8.5
34	8.0
35	8.0
36	8.0
37	8.0
38	8.0
39	7.5
40	7.0
41	7.5
42	8.0
43	7.5
44	7.0
45	7.0
46	7.0
47	6.5
48	6.0
49	6.5
50	7.0
51	7.0
52	7.0
53	7.0
54	7.0
55	7.0
56	7.0
57	7.0
58	7.0
59	7.5
60	8.0
61	8.0
62	8.0
63	8.0
64	8.0
65	7.5
66	7.0
67	7.5
68	8.0
69	7.5
70	7.0
71	7.0
72	7.0
73	6.5
74	6.0
75	6.5
76	7.0
77	7.0
78	7.0
79	7.0
80	7.0
81	7.0
82	7.0
83	7.5
84	8.0
85	7.5
86	7.0
87	6.5
88	6.0
89	6.5
90	7.0
91	7.0
92	7.0
93	6.5
94	6.0
95	7.0
96	8.0
97	8.0
98	8.0
99	8.5
100	9.0
101	9.0
102	9.0
103	9.0
104	9.0
105	9.0
106	9.0
107	9.0
108	9.0
109	8.5
110	8.0
111	8.0
112	8.0
113	8.0
114	8.0
115	8.0
116	8.0
117	8.0
118	8.0
119	8.0
120	8.0
121	8.0
122	8.0
123	8.0
124	8.0
125	8.5
126	9.0
127	9.0
128	9.0
129	9.0
130	9.0
131	8.5
132	8.0
133	8.5
134	9.0
135	8.5
136	8.0
137	8.0
138	8.0
139	8.0
140	8.0
141	8.0
142	8.0
143	7.5
144	7.0
145	7.0
146	7.0
147	7.0
148	7.0
149	7.5
150	8.0
151	8.0
152	8.0
153	8.5
154	9.0
155	8.5
156	8.0
157	7.5
158	7.0
159	6.5
160	6.0
161	6.0
162	6.0
163	5.5
164	5.0
165	5.5
166	6.0
167	5.5
168	5.0
169	5.0
170	5.0
171	4.5
172	4.0
173	4.0
174	4.0
175	3.5
176	3.0
177	3.0
178	3.0
179	2.5
180	2.0
181	2.0
182	2.0
183	2.0
184	2.0
185	2.0
186	2.0
187	2.5
188	3.0
189	3.0
190	3.0
191	3.5
192	4.0
193	4.0
194	4.0
195	3.5
196	3.0
197	3.0
198	3.0
199	3.0
200	3.0
201	2.5
202	2.0
203	2.5
204	3.0
205	4.0
206	5.0
207	5.5
208	6.0
209	6.5
210	7.0
211	9.0
212	11.0
213	11.5
214	12.0
215	12.5
216	13.0
217	14.5
218	16.0
219	17.0
220	18.0
221	18.0
222	18.0
223	19.5
224	21.0
225	23.0
226	25.0
227	27.0
228	29.0
229	31.0
230	33.0
231	36.0
232	39.0
233	41.0
234	43.0
235	45.5
236	48.0
237	49.5
238	51.0
239	52.5
240	54.0
241	55.0
242	56.0
243	56.0
