# Supplementary material for: Muscle oxygen saturation plateau: Definition and verification in different oxygen availability conditions in locomotor and non‐locomotor muscles
Source: Exp Physiol. 2025 Jul 29;111(2):464–73. doi: 10.1113/EP092862 (PMC12857491; doi:10.1113/EP092862)
Supplement: Supplementary file 1 — Supporting Information [file EPH-111-464-s001.zip › plateau_combined/15.csv]

	SmO2 Averaged
0	46.0
1	46.0
2	46.0
3	46.0
4	46.0
5	46.0
6	46.0
7	45.5
8	45.0
9	45.0
10	45.0
11	44.5
12	44.0
13	44.0
14	44.0
15	43.5
16	43.0
17	42.0
18	41.0
19	39.5
20	38.0
21	36.5
22	35.0
23	32.5
24	30.0
25	28.5
26	27.0
27	25.5
28	24.0
29	23.0
30	22.0
31	21.0
32	20.0
33	20.0
34	20.0
35	19.5
36	19.0
37	18.5
38	18.0
39	18.0
40	18.0
41	18.0
42	18.0
43	18.0
44	18.0
45	17.5
46	17.0
47	17.5
48	18.0
49	17.5
50	17.0
51	17.0
52	17.0
53	17.0
54	17.0
55	17.0
56	17.0
57	17.0
58	17.0
59	17.0
60	17.0
61	17.0
62	17.0
63	17.0
64	17.0
65	17.0
66	17.0
67	17.0
68	17.0
69	17.0
70	17.0
71	17.0
72	17.0
73	16.5
74	16.0
75	16.0
76	16.0
77	16.0
78	16.0
79	15.5
80	15.0
81	15.0
82	15.0
83	15.5
84	16.0
85	15.5
86	15.0
87	15.0
88	15.0
89	15.0
90	15.0
91	15.0
92	15.0
93	15.0
94	15.0
95	15.0
96	15.0
97	15.0
98	15.0
99	15.5
100	16.0
101	15.5
102	15.0
103	15.0
104	15.0
105	15.0
106	15.0
107	15.0
108	15.0
109	15.0
110	15.0
111	15.0
112	15.0
113	15.0
114	15.0
115	15.0
116	15.0
117	15.0
118	15.0
119	15.0
120	15.0
121	15.0
122	15.0
123	15.0
124	15.0
125	15.0
126	15.0
127	15.0
128	15.0
129	15.0
130	15.0
131	15.0
132	15.0
133	15.0
134	15.0
135	15.0
136	15.0
137	15.0
138	15.0
139	15.0
140	15.0
141	15.0
142	15.0
143	15.0
144	15.0
145	14.5
146	14.0
147	14.0
148	14.0
149	14.0
150	14.0
151	14.0
152	14.0
153	14.0
154	14.0
155	14.0
156	14.0
157	14.0
158	14.0
159	14.0
160	14.0
161	14.0
162	14.0
163	14.0
164	14.0
165	13.5
166	13.0
167	13.0
168	13.0
169	13.0
170	13.0
171	13.0
172	13.0
173	13.0
174	13.0
175	12.5
176	12.0
177	12.0
178	12.0
179	12.0
180	12.0
181	12.0
182	12.0
183	12.0
184	12.0
185	12.0
186	12.0
187	12.0
188	12.0
189	12.0
190	12.0
191	12.0
192	12.0
193	11.5
194	11.0
195	11.0
196	11.0
197	11.5
198	12.0
199	12.0
200	12.0
201	13.0
202	14.0
203	15.0
204	16.0
205	17.0
206	18.0
207	19.0
208	20.0
209	21.0
210	22.0
211	23.0
212	24.0
213	25.5
214	27.0
215	28.5
216	30.0
217	31.5
218	33.0
219	34.5
220	36.0
221	37.0
222	38.0
223	39.0
224	40.0
225	40.5
226	41.0
227	41.5
228	42.0
229	42.5
230	43.0
231	43.5
232	44.0
233	45.0
234	46.0
235	46.5
236	47.0
237	47.5
238	48.0
239	48.5
240	49.0
241	49.5
242	50.0
243	50.0
