# Supplementary material for: Muscle oxygen saturation plateau: Definition and verification in different oxygen availability conditions in locomotor and non‐locomotor muscles
Source: Exp Physiol. 2025 Jul 29;111(2):464–73. doi: 10.1113/EP092862 (PMC12857491; doi:10.1113/EP092862)
Supplement: Supplementary file 1 — Supporting Information [file EPH-111-464-s001.zip › plateau_combined/16.csv]

	SmO2 Averaged
0	34.0
1	34.0
2	34.0
3	34.0
4	34.0
5	34.0
6	34.0
7	34.0
8	34.0
9	34.0
10	34.0
11	34.0
12	34.0
13	34.0
14	34.0
15	33.5
16	33.0
17	33.0
18	33.0
19	33.0
20	33.0
21	33.0
22	33.0
23	32.5
24	32.0
25	31.5
26	31.0
27	30.0
28	29.0
29	28.0
30	27.0
31	26.5
32	26.0
33	25.5
34	25.0
35	25.0
36	25.0
37	25.0
38	25.0
39	25.0
40	25.0
41	24.5
42	24.0
43	24.0
44	24.0
45	24.0
46	24.0
47	23.5
48	23.0
49	23.0
50	23.0
51	23.0
52	23.0
53	23.0
54	23.0
55	22.5
56	22.0
57	22.0
58	22.0
59	22.0
60	22.0
61	22.5
62	23.0
63	23.0
64	23.0
65	23.0
66	23.0
67	22.5
68	22.0
69	22.0
70	22.0
71	22.0
72	22.0
73	21.5
74	21.0
75	21.0
76	21.0
77	21.0
78	21.0
79	21.0
80	21.0
81	21.0
82	21.0
83	21.0
84	21.0
85	21.0
86	21.0
87	21.0
88	21.0
89	21.0
90	21.0
91	21.0
92	21.0
93	21.0
94	21.0
95	21.0
96	21.0
97	21.0
98	21.0
99	21.0
100	21.0
101	21.0
102	21.0
103	21.0
104	21.0
105	21.0
106	21.0
107	21.0
108	21.0
109	21.0
110	21.0
111	20.5
112	20.0
113	20.0
114	20.0
115	19.5
116	19.0
117	19.0
118	19.0
119	19.0
120	19.0
121	19.5
122	20.0
123	20.0
124	20.0
125	20.0
126	20.0
127	20.0
128	20.0
129	19.5
130	19.0
131	19.0
132	19.0
133	19.0
134	19.0
135	19.0
136	19.0
137	19.0
138	19.0
139	19.0
140	19.0
141	19.0
142	19.0
143	19.0
144	19.0
145	19.0
146	19.0
147	19.5
148	20.0
149	20.0
150	20.0
151	20.0
152	20.0
153	20.0
154	20.0
155	19.5
156	19.0
157	19.0
158	19.0
159	19.0
160	19.0
161	19.0
162	19.0
163	19.0
164	19.0
165	19.0
166	19.0
167	19.0
168	19.0
169	18.5
170	18.0
171	18.0
172	18.0
173	18.0
174	18.0
175	18.0
176	18.0
177	18.0
178	18.0
179	18.0
180	18.0
181	18.0
182	18.0
183	18.0
184	18.0
185	18.0
186	18.0
187	18.0
188	18.0
189	18.0
190	18.0
191	18.0
192	18.0
193	18.0
194	18.0
195	18.0
196	18.0
197	18.0
198	18.0
199	17.5
200	17.0
201	17.0
202	17.0
203	17.5
204	18.0
205	18.5
206	19.0
207	19.5
208	20.0
209	20.5
210	21.0
211	21.5
212	22.0
213	22.5
214	23.0
215	23.0
216	23.0
217	23.5
218	24.0
219	24.5
220	25.0
221	25.5
222	26.0
223	26.5
224	27.0
225	27.5
226	28.0
227	28.5
228	29.0
229	29.5
230	30.0
231	30.5
232	31.0
233	31.5
234	32.0
235	32.5
236	33.0
237	33.5
238	34.0
239	34.5
240	35.0
241	35.5
242	36.0
243	36.0
