# Supplementary material for: Muscle oxygen saturation plateau: Definition and verification in different oxygen availability conditions in locomotor and non‐locomotor muscles
Source: Exp Physiol. 2025 Jul 29;111(2):464–73. doi: 10.1113/EP092862 (PMC12857491; doi:10.1113/EP092862)
Supplement: Supplementary file 1 — Supporting Information [file EPH-111-464-s001.zip › plateau_combined/17.csv]

	SmO2 Averaged
0	31.0
1	31.5
2	32.0
3	32.0
4	32.0
5	32.0
6	32.0
7	32.0
8	32.0
9	31.5
10	31.0
11	31.0
12	31.0
13	31.0
14	31.0
15	31.0
16	31.0
17	31.0
18	31.0
19	30.5
20	30.0
21	30.0
22	30.0
23	29.5
24	29.0
25	28.5
26	28.0
27	28.0
28	28.0
29	27.5
30	27.0
31	27.0
32	27.0
33	26.5
34	26.0
35	26.0
36	26.0
37	26.0
38	26.0
39	26.0
40	26.0
41	26.0
42	26.0
43	26.0
44	26.0
45	26.0
46	26.0
47	26.0
48	26.0
49	26.0
50	26.0
51	26.0
52	26.0
53	26.0
54	26.0
55	26.0
56	26.0
57	26.0
58	26.0
59	26.0
60	26.0
61	26.0
62	26.0
63	26.0
64	26.0
65	26.0
66	26.0
67	25.5
68	25.0
69	25.0
70	25.0
71	25.0
72	25.0
73	25.0
74	25.0
75	25.0
76	25.0
77	25.0
78	25.0
79	25.0
80	25.0
81	25.0
82	25.0
83	25.0
84	25.0
85	25.0
86	25.0
87	25.0
88	25.0
89	25.0
90	25.0
91	25.0
92	25.0
93	25.0
94	25.0
95	25.0
96	25.0
97	25.0
98	25.0
99	25.0
100	25.0
101	25.0
102	25.0
103	25.0
104	25.0
105	25.0
106	25.0
107	25.0
108	25.0
109	24.5
110	24.0
111	24.0
112	24.0
113	24.0
114	24.0
115	24.0
116	24.0
117	24.0
118	24.0
119	24.0
120	24.0
121	24.0
122	24.0
123	24.0
124	24.0
125	24.0
126	24.0
127	24.0
128	24.0
129	24.0
130	24.0
131	24.0
132	24.0
133	24.0
134	24.0
135	24.0
136	24.0
137	24.0
138	24.0
139	24.0
140	24.0
141	23.5
142	23.0
143	23.0
144	23.0
145	23.0
146	23.0
147	23.0
148	23.0
149	23.0
150	23.0
151	23.0
152	23.0
153	23.0
154	23.0
155	23.0
156	23.0
157	23.0
158	23.0
159	23.0
160	23.0
161	22.5
162	22.0
163	22.0
164	22.0
165	22.0
166	22.0
167	22.0
168	22.0
169	22.0
170	22.0
171	22.0
172	22.0
173	22.0
174	22.0
175	22.0
176	22.0
177	22.0
178	22.0
179	22.0
180	22.0
181	22.0
182	22.0
183	22.0
184	22.0
185	22.0
186	22.0
187	22.0
188	22.0
189	22.0
190	22.0
191	22.0
192	22.0
193	21.5
194	21.0
195	21.0
196	21.0
197	21.5
198	22.0
199	22.0
200	22.0
201	22.0
202	22.0
203	22.0
204	22.0
205	22.5
206	23.0
207	23.0
208	23.0
209	23.0
210	23.0
211	23.5
212	24.0
213	24.0
214	24.0
215	24.5
216	25.0
217	25.5
218	26.0
219	26.0
220	26.0
221	26.5
222	27.0
223	27.0
224	27.0
225	27.5
226	28.0
227	28.0
228	28.0
229	28.5
230	29.0
231	29.0
232	29.0
233	29.5
234	30.0
235	30.0
236	30.0
237	30.5
238	31.0
239	31.0
240	31.0
241	31.5
242	32.0
243	32.0
