# Supplementary material for: Muscle oxygen saturation plateau: Definition and verification in different oxygen availability conditions in locomotor and non‐locomotor muscles
Source: Exp Physiol. 2025 Jul 29;111(2):464–73. doi: 10.1113/EP092862 (PMC12857491; doi:10.1113/EP092862)
Supplement: Supplementary file 1 — Supporting Information [file EPH-111-464-s001.zip › plateau_combined/18.csv]

	SmO2 Averaged
0	58.0
1	57.5
2	57.0
3	56.5
4	56.0
5	56.0
6	56.0
7	55.5
8	55.0
9	55.0
10	55.0
11	54.5
12	54.0
13	54.0
14	54.0
15	53.5
16	53.0
17	52.5
18	52.0
19	51.5
20	51.0
21	51.5
22	52.0
23	51.5
24	51.0
25	50.0
26	49.0
27	46.5
28	44.0
29	40.5
30	37.0
31	33.0
32	29.0
33	25.0
34	21.0
35	18.5
36	16.0
37	14.0
38	12.0
39	11.0
40	10.0
41	9.5
42	9.0
43	8.5
44	8.0
45	7.5
46	7.0
47	6.5
48	6.0
49	6.0
50	6.0
51	5.5
52	5.0
53	5.0
54	5.0
55	4.5
56	4.0
57	4.0
58	4.0
59	4.0
60	4.0
61	4.0
62	4.0
63	4.0
64	4.0
65	4.0
66	4.0
67	4.0
68	4.0
69	4.0
70	4.0
71	4.0
72	4.0
73	4.0
74	4.0
75	4.0
76	4.0
77	4.0
78	4.0
79	4.0
80	4.0
81	3.5
82	3.0
83	3.0
84	3.0
85	3.0
86	3.0
87	3.0
88	3.0
89	3.0
90	3.0
91	3.0
92	3.0
93	3.0
94	3.0
95	3.5
96	4.0
97	4.0
98	4.0
99	4.0
100	4.0
101	3.5
102	3.0
103	3.0
104	3.0
105	3.0
106	3.0
107	3.0
108	3.0
109	3.0
110	3.0
111	3.0
112	3.0
113	2.5
114	2.0
115	2.5
116	3.0
117	3.0
118	3.0
119	3.0
120	3.0
121	3.0
122	3.0
123	3.0
124	3.0
125	3.0
126	3.0
127	3.0
128	3.0
129	3.0
130	3.0
131	3.0
132	3.0
133	3.0
134	3.0
135	3.0
136	3.0
137	3.0
138	3.0
139	3.5
140	4.0
141	3.5
142	3.0
143	3.0
144	3.0
145	3.0
146	3.0
147	3.0
148	3.0
149	3.0
150	3.0
151	3.0
152	3.0
153	3.0
154	3.0
155	3.0
156	3.0
157	3.0
158	3.0
159	3.0
160	3.0
161	3.0
162	3.0
163	3.0
164	3.0
165	3.0
166	3.0
167	3.0
168	3.0
169	3.0
170	3.0
171	3.0
172	3.0
173	3.0
174	3.0
175	3.0
176	3.0
177	3.0
178	3.0
179	3.0
180	3.0
181	3.0
182	3.0
183	3.5
184	4.0
185	4.0
186	4.0
187	4.0
188	4.0
189	4.0
190	4.0
191	4.0
192	4.0
193	4.0
194	4.0
195	4.0
196	4.0
197	4.0
198	4.0
199	4.0
200	4.0
201	4.0
202	4.0
203	4.5
204	5.0
205	5.0
206	5.0
207	5.5
208	6.0
209	7.0
210	8.0
211	9.0
212	10.0
213	10.5
214	11.0
215	12.0
216	13.0
217	14.5
218	16.0
219	17.5
220	19.0
221	21.0
222	23.0
223	25.0
224	27.0
225	29.5
226	32.0
227	34.0
228	36.0
229	38.5
230	41.0
231	43.5
232	46.0
233	48.0
234	50.0
235	51.5
236	53.0
237	54.5
238	56.0
239	57.5
240	59.0
241	59.5
242	60.0
243	60.0
