# Supplementary material for: Muscle oxygen saturation plateau: Definition and verification in different oxygen availability conditions in locomotor and non‐locomotor muscles
Source: Exp Physiol. 2025 Jul 29;111(2):464–73. doi: 10.1113/EP092862 (PMC12857491; doi:10.1113/EP092862)
Supplement: Supplementary file 1 — Supporting Information [file EPH-111-464-s001.zip › plateau_combined/19.csv]

	SmO2 Averaged
0	36.0
1	36.5
2	37.0
3	37.5
4	38.0
5	38.0
6	38.0
7	38.5
8	39.0
9	39.0
10	39.0
11	38.5
12	38.0
13	38.5
14	39.0
15	39.5
16	40.0
17	40.0
18	40.0
19	39.5
20	39.0
21	38.0
22	37.0
23	36.5
24	36.0
25	34.0
26	32.0
27	30.5
28	29.0
29	28.0
30	27.0
31	25.5
32	24.0
33	22.0
34	20.0
35	18.5
36	17.0
37	16.5
38	16.0
39	15.0
40	14.0
41	13.5
42	13.0
43	13.0
44	13.0
45	12.5
46	12.0
47	12.0
48	12.0
49	12.0
50	12.0
51	12.0
52	12.0
53	11.5
54	11.0
55	11.0
56	11.0
57	10.5
58	10.0
59	9.5
60	9.0
61	9.0
62	9.0
63	9.0
64	9.0
65	8.5
66	8.0
67	8.5
68	9.0
69	8.5
70	8.0
71	8.0
72	8.0
73	8.0
74	8.0
75	8.0
76	8.0
77	7.5
78	7.0
79	7.5
80	8.0
81	8.0
82	8.0
83	8.0
84	8.0
85	7.5
86	7.0
87	7.5
88	8.0
89	7.5
90	7.0
91	7.0
92	7.0
93	6.5
94	6.0
95	6.0
96	6.0
97	5.5
98	5.0
99	5.0
100	5.0
101	5.5
102	6.0
103	6.0
104	6.0
105	6.0
106	6.0
107	6.0
108	6.0
109	6.0
110	6.0
111	5.5
112	5.0
113	4.5
114	4.0
115	4.0
116	4.0
117	3.5
118	3.0
119	3.0
120	3.0
121	3.5
122	4.0
123	4.0
124	4.0
125	4.0
126	4.0
127	3.5
128	3.0
129	3.0
130	3.0
131	3.0
132	3.0
133	3.5
134	4.0
135	4.0
136	4.0
137	4.0
138	4.0
139	4.0
140	4.0
141	4.0
142	4.0
143	4.0
144	4.0
145	4.5
146	5.0
147	5.0
148	5.0
149	4.5
150	4.0
151	4.0
152	4.0
153	4.0
154	4.0
155	4.0
156	4.0
157	3.5
158	3.0
159	3.0
160	3.0
161	3.5
162	4.0
163	3.5
164	3.0
165	3.0
166	3.0
167	3.0
168	3.0
169	3.0
170	3.0
171	2.5
172	2.0
173	2.5
174	3.0
175	3.0
176	3.0
177	3.0
178	3.0
179	3.0
180	3.0
181	3.0
182	3.0
183	3.0
184	3.0
185	2.5
186	2.0
187	2.0
188	2.0
189	2.0
190	2.0
191	2.0
192	2.0
193	2.5
194	3.0
195	3.0
196	3.0
197	3.0
198	3.0
199	3.0
200	3.0
201	3.0
202	3.0
203	3.0
204	3.0
205	3.0
206	3.0
207	3.0
208	3.0
209	3.5
210	4.0
211	5.0
212	6.0
213	7.0
214	8.0
215	10.0
216	12.0
217	12.5
218	13.0
219	14.0
220	15.0
221	15.0
222	15.0
223	15.5
224	16.0
225	15.5
226	15.0
227	16.0
228	17.0
229	18.0
230	19.0
231	19.0
232	19.0
233	18.5
234	18.0
235	18.5
236	19.0
237	19.0
238	19.0
239	19.5
240	20.0
241	22.5
242	25.0
243	25.0
