# Supplementary material for: Muscle oxygen saturation plateau: Definition and verification in different oxygen availability conditions in locomotor and non‐locomotor muscles
Source: Exp Physiol. 2025 Jul 29;111(2):464–73. doi: 10.1113/EP092862 (PMC12857491; doi:10.1113/EP092862)
Supplement: Supplementary file 1 — Supporting Information [file EPH-111-464-s001.zip › plateau_combined/2.csv]

	SmO2 Averaged
0	40.0
1	40.0
2	40.0
3	41.0
4	42.0
5	42.0
6	42.0
7	42.0
8	42.0
9	42.0
10	42.0
11	41.5
12	41.0
13	40.5
14	40.0
15	39.5
16	39.0
17	38.5
18	38.0
19	37.0
20	36.0
21	34.5
22	33.0
23	31.0
24	29.0
25	26.5
26	24.0
27	22.0
28	20.0
29	18.5
30	17.0
31	15.5
32	14.0
33	13.5
34	13.0
35	12.5
36	12.0
37	12.0
38	12.0
39	11.5
40	11.0
41	11.0
42	11.0
43	10.5
44	10.0
45	9.5
46	9.0
47	9.0
48	9.0
49	9.0
50	9.0
51	8.5
52	8.0
53	8.0
54	8.0
55	8.0
56	8.0
57	8.0
58	8.0
59	8.0
60	8.0
61	8.0
62	8.0
63	7.5
64	7.0
65	7.0
66	7.0
67	7.5
68	8.0
69	8.0
70	8.0
71	8.0
72	8.0
73	7.5
74	7.0
75	7.0
76	7.0
77	7.0
78	7.0
79	7.0
80	7.0
81	7.0
82	7.0
83	7.0
84	7.0
85	7.0
86	7.0
87	7.0
88	7.0
89	7.0
90	7.0
91	6.5
92	6.0
93	6.0
94	6.0
95	6.0
96	6.0
97	6.5
98	7.0
99	7.0
100	7.0
101	6.5
102	6.0
103	6.0
104	6.0
105	6.0
106	6.0
107	6.0
108	6.0
109	5.5
110	5.0
111	5.0
112	5.0
113	5.5
114	6.0
115	6.0
116	6.0
117	6.0
118	6.0
119	6.0
120	6.0
121	6.0
122	6.0
123	6.0
124	6.0
125	6.0
126	6.0
127	6.0
128	6.0
129	6.0
130	6.0
131	5.5
132	5.0
133	5.5
134	6.0
135	6.0
136	6.0
137	6.0
138	6.0
139	6.0
140	6.0
141	6.0
142	6.0
143	6.0
144	6.0
145	6.0
146	6.0
147	6.0
148	6.0
149	6.0
150	6.0
151	6.0
152	6.0
153	5.5
154	5.0
155	5.5
156	6.0
157	6.0
158	6.0
159	6.0
160	6.0
161	6.5
162	7.0
163	7.0
164	7.0
165	7.0
166	7.0
167	7.0
168	7.0
169	7.5
170	8.0
171	8.0
172	8.0
173	8.0
174	8.0
175	8.0
176	8.0
177	8.0
178	8.0
179	7.5
180	7.0
181	7.5
182	8.0
183	8.0
184	8.0
185	7.5
186	7.0
187	7.5
188	8.0
189	8.0
190	8.0
191	8.0
192	8.0
193	8.0
194	8.0
195	8.0
196	8.0
197	8.0
198	8.0
199	8.0
200	8.0
201	8.5
202	9.0
203	9.5
204	10.0
205	11.0
206	12.0
207	13.0
208	14.0
209	15.0
210	16.0
211	16.5
212	17.0
213	17.0
214	17.0
215	16.5
216	16.0
217	15.0
218	14.0
219	13.5
220	13.0
221	14.0
222	15.0
223	15.5
224	16.0
225	17.5
226	19.0
227	20.5
228	22.0
229	23.0
230	24.0
231	25.0
232	26.0
233	27.0
234	28.0
235	29.0
236	30.0
237	31.5
238	33.0
239	34.0
240	35.0
241	36.5
242	38.0
243	38.0
