# Supplementary material for: Muscle oxygen saturation plateau: Definition and verification in different oxygen availability conditions in locomotor and non‐locomotor muscles
Source: Exp Physiol. 2025 Jul 29;111(2):464–73. doi: 10.1113/EP092862 (PMC12857491; doi:10.1113/EP092862)
Supplement: Supplementary file 1 — Supporting Information [file EPH-111-464-s001.zip › plateau_combined/20.csv]

	SmO2 Averaged
0	40.0
1	40.0
2	40.0
3	40.0
4	40.0
5	40.5
6	41.0
7	41.0
8	41.0
9	41.0
10	41.0
11	41.5
12	42.0
13	42.0
14	42.0
15	42.0
16	42.0
17	42.0
18	42.0
19	42.0
20	42.0
21	41.5
22	41.0
23	40.5
24	40.0
25	39.5
26	39.0
27	38.5
28	38.0
29	37.0
30	36.0
31	35.0
32	34.0
33	33.0
34	32.0
35	31.0
36	30.0
37	29.0
38	28.0
39	28.0
40	28.0
41	27.5
42	27.0
43	27.0
44	27.0
45	27.0
46	27.0
47	26.5
48	26.0
49	26.0
50	26.0
51	26.0
52	26.0
53	26.0
54	26.0
55	26.0
56	26.0
57	26.0
58	26.0
59	26.0
60	26.0
61	26.0
62	26.0
63	25.5
64	25.0
65	25.0
66	25.0
67	25.0
68	25.0
69	25.0
70	25.0
71	25.0
72	25.0
73	25.0
74	25.0
75	25.5
76	26.0
77	25.5
78	25.0
79	25.0
80	25.0
81	25.0
82	25.0
83	24.5
84	24.0
85	24.0
86	24.0
87	23.5
88	23.0
89	23.0
90	23.0
91	23.0
92	23.0
93	23.0
94	23.0
95	23.0
96	23.0
97	23.0
98	23.0
99	22.5
100	22.0
101	22.5
102	23.0
103	23.0
104	23.0
105	23.0
106	23.0
107	23.0
108	23.0
109	23.0
110	23.0
111	22.5
112	22.0
113	22.0
114	22.0
115	22.0
116	22.0
117	22.0
118	22.0
119	22.0
120	22.0
121	22.0
122	22.0
123	22.0
124	22.0
125	22.0
126	22.0
127	22.0
128	22.0
129	22.0
130	22.0
131	22.0
132	22.0
133	22.0
134	22.0
135	22.0
136	22.0
137	22.0
138	22.0
139	22.0
140	22.0
141	22.0
142	22.0
143	21.5
144	21.0
145	21.0
146	21.0
147	21.0
148	21.0
149	21.0
150	21.0
151	21.5
152	22.0
153	22.0
154	22.0
155	22.0
156	22.0
157	22.5
158	23.0
159	22.5
160	22.0
161	22.0
162	22.0
163	21.5
164	21.0
165	21.0
166	21.0
167	20.5
168	20.0
169	20.0
170	20.0
171	20.0
172	20.0
173	20.0
174	20.0
175	20.0
176	20.0
177	19.5
178	19.0
179	19.0
180	19.0
181	19.0
182	19.0
183	19.0
184	19.0
185	18.5
186	18.0
187	18.5
188	19.0
189	19.0
190	19.0
191	19.0
192	19.0
193	19.0
194	19.0
195	19.0
196	19.0
197	19.0
198	19.0
199	19.0
200	19.0
201	19.0
202	19.0
203	19.0
204	19.0
205	19.0
206	19.0
207	19.0
208	19.0
209	19.0
210	19.0
211	19.5
212	20.0
213	20.5
214	21.0
215	21.5
216	22.0
217	22.5
218	23.0
219	23.0
220	23.0
221	23.5
222	24.0
223	24.5
224	25.0
225	25.0
226	25.0
227	25.5
228	26.0
229	26.5
230	27.0
231	27.5
232	28.0
233	28.5
234	29.0
235	29.5
236	30.0
237	30.0
238	30.0
239	30.5
240	31.0
241	31.0
242	31.0
243	31.0
