# Supplementary material for: Muscle oxygen saturation plateau: Definition and verification in different oxygen availability conditions in locomotor and non‐locomotor muscles
Source: Exp Physiol. 2025 Jul 29;111(2):464–73. doi: 10.1113/EP092862 (PMC12857491; doi:10.1113/EP092862)
Supplement: Supplementary file 1 — Supporting Information [file EPH-111-464-s001.zip › plateau_combined/21.csv]

	SmO2 Averaged
0	34.0
1	34.0
2	34.0
3	33.5
4	33.0
5	32.5
6	32.0
7	31.0
8	30.0
9	29.0
10	28.0
11	26.5
12	25.0
13	22.5
14	20.0
15	18.0
16	16.0
17	14.5
18	13.0
19	11.0
20	9.0
21	8.0
22	7.0
23	6.5
24	6.0
25	5.5
26	5.0
27	4.5
28	4.0
29	4.0
30	4.0
31	3.5
32	3.0
33	3.0
34	3.0
35	3.0
36	3.0
37	3.0
38	3.0
39	3.0
40	3.0
41	3.0
42	3.0
43	3.0
44	3.0
45	3.0
46	3.0
47	2.5
48	2.0
49	2.5
50	3.0
51	2.5
52	2.0
53	2.0
54	2.0
55	2.0
56	2.0
57	2.0
58	2.0
59	2.0
60	2.0
61	2.0
62	2.0
63	2.0
64	2.0
65	2.0
66	2.0
67	2.0
68	2.0
69	2.0
70	2.0
71	2.0
72	2.0
73	2.0
74	2.0
75	2.0
76	2.0
77	2.0
78	2.0
79	2.0
80	2.0
81	1.5
82	1.0
83	1.5
84	2.0
85	1.5
86	1.0
87	1.0
88	1.0
89	1.0
90	1.0
91	1.0
92	1.0
93	1.0
94	1.0
95	1.0
96	1.0
97	1.0
98	1.0
99	1.0
100	1.0
101	1.0
102	1.0
103	1.0
104	1.0
105	1.0
106	1.0
107	1.0
108	1.0
109	1.0
110	1.0
111	1.0
112	1.0
113	1.0
114	1.0
115	0.5
116	0.0
117	0.0
118	0.0
119	0.0
120	0.0
121	0.0
122	0.0
123	0.0
124	0.0
125	0.0
126	0.0
127	0.0
128	0.0
129	0.0
130	0.0
131	0.0
132	0.0
133	0.0
134	0.0
135	0.0
136	0.0
137	0.0
138	0.0
139	0.0
140	0.0
141	0.5
142	1.0
143	1.0
144	1.0
145	1.0
146	1.0
147	0.5
148	0.0
149	0.0
150	0.0
151	0.0
152	0.0
153	0.0
154	0.0
155	0.0
156	0.0
157	0.0
158	0.0
159	0.0
160	0.0
161	0.0
162	0.0
163	0.0
164	0.0
165	0.0
166	0.0
167	0.0
168	0.0
169	0.0
170	0.0
171	0.0
172	0.0
173	0.0
174	0.0
175	0.0
176	0.0
177	0.0
178	0.0
179	0.0
180	0.0
181	0.0
182	0.0
183	0.0
184	0.0
185	0.0
186	0.0
187	0.0
188	0.0
189	0.0
190	0.0
191	0.0
192	0.0
193	0.0
194	0.0
195	0.0
196	0.0
197	0.0
198	0.0
199	0.5
200	1.0
201	1.5
202	2.0
203	2.5
204	3.0
205	3.5
206	4.0
207	4.5
208	5.0
209	5.5
210	6.0
211	6.5
212	7.0
213	7.5
214	8.0
215	8.5
216	9.0
217	10.0
218	11.0
219	12.0
220	13.0
221	14.0
222	15.0
223	16.5
224	18.0
225	19.5
226	21.0
227	21.5
228	22.0
229	24.0
230	26.0
231	26.5
232	27.0
233	29.5
234	32.0
235	33.5
236	35.0
237	37.0
238	39.0
239	40.5
240	42.0
241	44.0
242	46.0
243	46.0
