# Supplementary material for: Muscle oxygen saturation plateau: Definition and verification in different oxygen availability conditions in locomotor and non‐locomotor muscles
Source: Exp Physiol. 2025 Jul 29;111(2):464–73. doi: 10.1113/EP092862 (PMC12857491; doi:10.1113/EP092862)
Supplement: Supplementary file 1 — Supporting Information [file EPH-111-464-s001.zip › plateau_combined/22.csv]

	SmO2 Averaged
0	59.0
1	59.0
2	59.0
3	59.0
4	59.0
5	59.5
6	60.0
7	60.0
8	60.0
9	60.0
10	60.0
11	59.5
12	59.0
13	59.0
14	59.0
15	58.5
16	58.0
17	58.0
18	58.0
19	57.5
20	57.0
21	56.0
22	55.0
23	54.5
24	54.0
25	53.0
26	52.0
27	50.0
28	48.0
29	45.5
30	43.0
31	40.5
32	38.0
33	35.5
34	33.0
35	31.0
36	29.0
37	27.5
38	26.0
39	25.0
40	24.0
41	23.5
42	23.0
43	23.0
44	23.0
45	22.5
46	22.0
47	21.0
48	20.0
49	20.0
50	20.0
51	19.5
52	19.0
53	18.5
54	18.0
55	17.5
56	17.0
57	17.0
58	17.0
59	17.0
60	17.0
61	17.0
62	17.0
63	17.0
64	17.0
65	17.0
66	17.0
67	17.0
68	17.0
69	17.0
70	17.0
71	17.0
72	17.0
73	16.5
74	16.0
75	16.0
76	16.0
77	16.0
78	16.0
79	16.5
80	17.0
81	17.0
82	17.0
83	17.0
84	17.0
85	17.0
86	17.0
87	17.0
88	17.0
89	17.0
90	17.0
91	16.5
92	16.0
93	16.0
94	16.0
95	16.0
96	16.0
97	16.0
98	16.0
99	16.0
100	16.0
101	16.5
102	17.0
103	17.0
104	17.0
105	17.0
106	17.0
107	17.0
108	17.0
109	17.0
110	17.0
111	17.0
112	17.0
113	17.0
114	17.0
115	17.0
116	17.0
117	17.0
118	17.0
119	17.0
120	17.0
121	17.0
122	17.0
123	17.0
124	17.0
125	17.0
126	17.0
127	17.0
128	17.0
129	17.0
130	17.0
131	17.0
132	17.0
133	17.0
134	17.0
135	17.0
136	17.0
137	17.0
138	17.0
139	17.0
140	17.0
141	17.0
142	17.0
143	16.5
144	16.0
145	16.0
146	16.0
147	16.0
148	16.0
149	16.0
150	16.0
151	16.0
152	16.0
153	16.0
154	16.0
155	16.0
156	16.0
157	16.0
158	16.0
159	16.0
160	16.0
161	16.0
162	16.0
163	16.0
164	16.0
165	16.0
166	16.0
167	16.0
168	16.0
169	16.0
170	16.0
171	16.0
172	16.0
173	16.0
174	16.0
175	15.5
176	15.0
177	15.0
178	15.0
179	15.0
180	15.0
181	15.0
182	15.0
183	15.0
184	15.0
185	15.0
186	15.0
187	15.0
188	15.0
189	15.0
190	15.0
191	15.0
192	15.0
193	15.0
194	15.0
195	15.0
196	15.0
197	15.0
198	15.0
199	15.0
200	15.0
201	15.0
202	15.0
203	15.0
204	15.0
205	15.0
206	15.0
207	15.0
208	15.0
209	15.5
210	16.0
211	16.5
212	17.0
213	17.5
214	18.0
215	19.0
216	20.0
217	20.5
218	21.0
219	21.5
220	22.0
221	23.0
222	24.0
223	25.0
224	26.0
225	27.5
226	29.0
227	30.5
228	32.0
229	34.0
230	36.0
231	37.5
232	39.0
233	40.5
234	42.0
235	43.5
236	45.0
237	46.0
238	47.0
239	48.5
240	50.0
241	51.0
242	52.0
243	52.0
