# Supplementary material for: Muscle oxygen saturation plateau: Definition and verification in different oxygen availability conditions in locomotor and non‐locomotor muscles
Source: Exp Physiol. 2025 Jul 29;111(2):464–73. doi: 10.1113/EP092862 (PMC12857491; doi:10.1113/EP092862)
Supplement: Supplementary file 1 — Supporting Information [file EPH-111-464-s001.zip › plateau_combined/23.csv]

	SmO2 Averaged
0	50.0
1	49.5
2	49.0
3	48.0
4	47.0
5	47.5
6	48.0
7	48.5
8	49.0
9	48.5
10	48.0
11	47.0
12	46.0
13	45.5
14	45.0
15	44.5
16	44.0
17	43.5
18	43.0
19	42.5
20	42.0
21	42.0
22	42.0
23	42.0
24	42.0
25	41.5
26	41.0
27	39.0
28	37.0
29	34.5
30	32.0
31	29.0
32	26.0
33	23.0
34	20.0
35	17.0
36	14.0
37	12.0
38	10.0
39	9.0
40	8.0
41	7.0
42	6.0
43	6.0
44	6.0
45	5.5
46	5.0
47	4.5
48	4.0
49	4.0
50	4.0
51	4.0
52	4.0
53	4.0
54	4.0
55	3.5
56	3.0
57	3.0
58	3.0
59	3.0
60	3.0
61	3.0
62	3.0
63	3.0
64	3.0
65	3.0
66	3.0
67	3.0
68	3.0
69	2.5
70	2.0
71	2.0
72	2.0
73	2.0
74	2.0
75	2.0
76	2.0
77	2.0
78	2.0
79	2.0
80	2.0
81	2.0
82	2.0
83	2.5
84	3.0
85	3.0
86	3.0
87	3.0
88	3.0
89	3.0
90	3.0
91	3.0
92	3.0
93	3.0
94	3.0
95	2.5
96	2.0
97	2.0
98	2.0
99	2.0
100	2.0
101	2.0
102	2.0
103	2.0
104	2.0
105	2.0
106	2.0
107	2.0
108	2.0
109	2.0
110	2.0
111	2.0
112	2.0
113	2.0
114	2.0
115	2.5
116	3.0
117	2.5
118	2.0
119	2.0
120	2.0
121	2.0
122	2.0
123	2.0
124	2.0
125	2.0
126	2.0
127	2.0
128	2.0
129	2.0
130	2.0
131	2.0
132	2.0
133	2.0
134	2.0
135	2.0
136	2.0
137	2.0
138	2.0
139	2.0
140	2.0
141	2.0
142	2.0
143	2.0
144	2.0
145	2.0
146	2.0
147	2.0
148	2.0
149	2.0
150	2.0
151	2.0
152	2.0
153	2.0
154	2.0
155	2.0
156	2.0
157	2.0
158	2.0
159	2.0
160	2.0
161	2.0
162	2.0
163	2.0
164	2.0
165	2.0
166	2.0
167	2.0
168	2.0
169	2.0
170	2.0
171	2.0
172	2.0
173	2.0
174	2.0
175	1.5
176	1.0
177	1.5
178	2.0
179	2.0
180	2.0
181	1.5
182	1.0
183	1.0
184	1.0
185	1.0
186	1.0
187	1.5
188	2.0
189	2.0
190	2.0
191	2.0
192	2.0
193	2.0
194	2.0
195	2.0
196	2.0
197	2.0
198	2.0
199	2.0
200	2.0
201	1.5
202	1.0
203	1.0
204	1.0
205	1.0
206	1.0
207	1.5
208	2.0
209	2.5
210	3.0
211	3.5
212	4.0
213	5.0
214	6.0
215	7.0
216	8.0
217	9.0
218	10.0
219	10.5
220	11.0
221	12.5
222	14.0
223	16.0
224	18.0
225	19.5
226	21.0
227	23.0
228	25.0
229	27.5
230	30.0
231	32.5
232	35.0
233	37.0
234	39.0
235	41.0
236	43.0
237	45.0
238	47.0
239	48.5
240	50.0
241	51.5
242	53.0
243	53.0
