# Supplementary material for: Muscle oxygen saturation plateau: Definition and verification in different oxygen availability conditions in locomotor and non‐locomotor muscles
Source: Exp Physiol. 2025 Jul 29;111(2):464–73. doi: 10.1113/EP092862 (PMC12857491; doi:10.1113/EP092862)
Supplement: Supplementary file 1 — Supporting Information [file EPH-111-464-s001.zip › plateau_combined/24.csv]

	SmO2 Averaged
0	56.0
1	56.5
2	57.0
3	57.0
4	57.0
5	57.0
6	57.0
7	56.5
8	56.0
9	55.5
10	55.0
11	54.0
12	53.0
13	52.0
14	51.0
15	50.5
16	50.0
17	49.5
18	49.0
19	49.0
20	49.0
21	48.5
22	48.0
23	48.0
24	48.0
25	47.5
26	47.0
27	47.0
28	47.0
29	47.0
30	47.0
31	47.5
32	48.0
33	48.0
34	48.0
35	48.0
36	48.0
37	48.0
38	48.0
39	47.5
40	47.0
41	46.5
42	46.0
43	46.0
44	46.0
45	45.5
46	45.0
47	45.0
48	45.0
49	45.0
50	45.0
51	44.5
52	44.0
53	43.5
54	43.0
55	43.0
56	43.0
57	43.0
58	43.0
59	43.0
60	43.0
61	43.5
62	44.0
63	44.0
64	44.0
65	44.0
66	44.0
67	44.0
68	44.0
69	44.0
70	44.0
71	43.5
72	43.0
73	42.5
74	42.0
75	42.0
76	42.0
77	42.0
78	42.0
79	42.5
80	43.0
81	43.0
82	43.0
83	43.0
84	43.0
85	43.0
86	43.0
87	43.0
88	43.0
89	42.5
90	42.0
91	42.0
92	42.0
93	42.0
94	42.0
95	42.0
96	42.0
97	41.5
98	41.0
99	41.0
100	41.0
101	41.0
102	41.0
103	41.0
104	41.0
105	41.0
106	41.0
107	41.0
108	41.0
109	41.0
110	41.0
111	41.5
112	42.0
113	41.5
114	41.0
115	40.5
116	40.0
117	40.0
118	40.0
119	39.5
120	39.0
121	38.5
122	38.0
123	38.0
124	38.0
125	37.5
126	37.0
127	37.0
128	37.0
129	37.0
130	37.0
131	37.5
132	38.0
133	38.5
134	39.0
135	39.5
136	40.0
137	40.0
138	40.0
139	40.0
140	40.0
141	39.5
142	39.0
143	38.5
144	38.0
145	38.0
146	38.0
147	38.0
148	38.0
149	38.0
150	38.0
151	38.0
152	38.0
153	38.0
154	38.0
155	38.0
156	38.0
157	38.0
158	38.0
159	38.0
160	38.0
161	37.5
162	37.0
163	37.0
164	37.0
165	36.5
166	36.0
167	36.0
168	36.0
169	36.0
170	36.0
171	36.0
172	36.0
173	36.0
174	36.0
175	36.0
176	36.0
177	35.5
178	35.0
179	34.5
180	34.0
181	33.0
182	32.0
183	31.0
184	30.0
185	29.5
186	29.0
187	29.0
188	29.0
189	29.0
190	29.0
191	29.0
192	29.0
193	29.0
194	29.0
195	28.0
196	27.0
197	27.5
198	28.0
199	28.5
200	29.0
201	30.5
202	32.0
203	33.0
204	34.0
205	35.5
206	37.0
207	38.0
208	39.0
209	40.5
210	42.0
211	43.0
212	44.0
213	45.0
214	46.0
215	47.0
216	48.0
217	49.0
218	50.0
219	50.5
220	51.0
221	51.0
222	51.0
223	51.5
224	52.0
225	52.0
226	52.0
227	51.5
228	51.0
229	51.0
230	51.0
231	50.5
232	50.0
233	50.0
234	50.0
235	49.66666666666665
236	49.3333333333333
237	49.0833333333333
238	48.8333333333333
239	48.5833333333333
240	48.3333333333333
241	48.0833333333333
242	47.8333333333333
243	47.8333333333333
