# Supplementary material for: Muscle oxygen saturation plateau: Definition and verification in different oxygen availability conditions in locomotor and non‐locomotor muscles
Source: Exp Physiol. 2025 Jul 29;111(2):464–73. doi: 10.1113/EP092862 (PMC12857491; doi:10.1113/EP092862)
Supplement: Supplementary file 1 — Supporting Information [file EPH-111-464-s001.zip › plateau_combined/25.csv]

	SmO2 Averaged
0	54.0
1	55.0
2	56.0
3	57.0
4	58.0
5	58.5
6	59.0
7	59.0
8	59.0
9	59.0
10	59.0
11	59.0
12	59.0
13	58.5
14	58.0
15	58.0
16	58.0
17	58.0
18	58.0
19	58.0
20	58.0
21	58.0
22	58.0
23	58.0
24	58.0
25	58.0
26	58.0
27	58.0
28	58.0
29	57.0
30	56.0
31	55.0
32	54.0
33	52.0
34	50.0
35	47.5
36	45.0
37	43.0
38	41.0
39	38.5
40	36.0
41	34.0
42	32.0
43	30.5
44	29.0
45	28.0
46	27.0
47	26.0
48	25.0
49	24.5
50	24.0
51	23.5
52	23.0
53	23.0
54	23.0
55	22.5
56	22.0
57	21.5
58	21.0
59	21.0
60	21.0
61	20.5
62	20.0
63	19.5
64	19.0
65	19.0
66	19.0
67	19.0
68	19.0
69	19.0
70	19.0
71	19.0
72	19.0
73	19.0
74	19.0
75	19.0
76	19.0
77	18.5
78	18.0
79	18.0
80	18.0
81	18.0
82	18.0
83	17.5
84	17.0
85	17.0
86	17.0
87	17.0
88	17.0
89	16.5
90	16.0
91	16.0
92	16.0
93	16.0
94	16.0
95	16.0
96	16.0
97	16.0
98	16.0
99	15.5
100	15.0
101	15.0
102	15.0
103	15.0
104	15.0
105	15.0
106	15.0
107	15.0
108	15.0
109	15.0
110	15.0
111	15.0
112	15.0
113	15.0
114	15.0
115	15.0
116	15.0
117	15.0
118	15.0
119	15.0
120	15.0
121	15.0
122	15.0
123	15.0
124	15.0
125	15.0
126	15.0
127	14.5
128	14.0
129	14.0
130	14.0
131	14.0
132	14.0
133	14.0
134	14.0
135	13.5
136	13.0
137	13.0
138	13.0
139	13.0
140	13.0
141	13.0
142	13.0
143	13.0
144	13.0
145	13.0
146	13.0
147	13.5
148	14.0
149	14.0
150	14.0
151	14.0
152	14.0
153	14.0
154	14.0
155	14.0
156	14.0
157	14.0
158	14.0
159	13.5
160	13.0
161	13.0
162	13.0
163	13.0
164	13.0
165	13.0
166	13.0
167	13.0
168	13.0
169	13.0
170	13.0
171	13.0
172	13.0
173	13.0
174	13.0
175	13.0
176	13.0
177	13.0
178	13.0
179	13.0
180	13.0
181	13.0
182	13.0
183	13.0
184	13.0
185	13.0
186	13.0
187	13.0
188	13.0
189	13.0
190	13.0
191	13.0
192	13.0
193	13.0
194	13.0
195	13.0
196	13.0
197	13.0
198	13.0
199	13.0
200	13.0
201	13.0
202	13.0
203	13.0
204	13.0
205	13.0
206	13.0
207	13.0
208	13.0
209	13.5
210	14.0
211	14.5
212	15.0
213	16.0
214	17.0
215	18.0
216	19.0
217	19.5
218	20.0
219	20.5
220	21.0
221	21.5
222	22.0
223	23.0
224	24.0
225	25.0
226	26.0
227	27.5
228	29.0
229	30.5
230	32.0
231	34.5
232	37.0
233	39.5
234	42.0
235	44.0
236	46.0
237	48.0
238	50.0
239	52.0
240	54.0
241	55.0
242	56.0
243	56.0
