# Supplementary material for: Muscle oxygen saturation plateau: Definition and verification in different oxygen availability conditions in locomotor and non‐locomotor muscles
Source: Exp Physiol. 2025 Jul 29;111(2):464–73. doi: 10.1113/EP092862 (PMC12857491; doi:10.1113/EP092862)
Supplement: Supplementary file 1 — Supporting Information [file EPH-111-464-s001.zip › plateau_combined/26.csv]

	SmO2 Averaged
0	58.0
1	58.0
2	58.0
3	58.0
4	58.0
5	58.0
6	58.0
7	58.0
8	58.0
9	57.5
10	57.0
11	56.5
12	56.0
13	55.5
14	55.0
15	54.5
16	54.0
17	53.0
18	52.0
19	52.0
20	52.0
21	52.0
22	52.0
23	52.0
24	52.0
25	51.5
26	51.0
27	50.0
28	49.0
29	48.0
30	47.0
31	45.0
32	43.0
33	40.5
34	38.0
35	35.5
36	33.0
37	31.0
38	29.0
39	27.5
40	26.0
41	25.5
42	25.0
43	24.5
44	24.0
45	23.5
46	23.0
47	23.0
48	23.0
49	23.0
50	23.0
51	22.5
52	22.0
53	22.0
54	22.0
55	21.5
56	21.0
57	21.0
58	21.0
59	20.5
60	20.0
61	20.0
62	20.0
63	19.5
64	19.0
65	19.0
66	19.0
67	19.0
68	19.0
69	18.5
70	18.0
71	18.0
72	18.0
73	18.0
74	18.0
75	18.0
76	18.0
77	18.0
78	18.0
79	18.0
80	18.0
81	18.0
82	18.0
83	18.0
84	18.0
85	18.0
86	18.0
87	18.0
88	18.0
89	18.0
90	18.0
91	18.5
92	19.0
93	19.0
94	19.0
95	19.0
96	19.0
97	19.5
98	20.0
99	20.0
100	20.0
101	20.0
102	20.0
103	20.0
104	20.0
105	20.0
106	20.0
107	20.0
108	20.0
109	20.5
110	21.0
111	21.0
112	21.0
113	21.0
114	21.0
115	21.0
116	21.0
117	21.0
118	21.0
119	21.0
120	21.0
121	20.5
122	20.0
123	20.5
124	21.0
125	21.0
126	21.0
127	21.0
128	21.0
129	21.0
130	21.0
131	21.0
132	21.0
133	21.0
134	21.0
135	21.0
136	21.0
137	21.0
138	21.0
139	21.0
140	21.0
141	21.0
142	21.0
143	21.0
144	21.0
145	21.0
146	21.0
147	21.0
148	21.0
149	21.0
150	21.0
151	21.0
152	21.0
153	21.0
154	21.0
155	21.0
156	21.0
157	20.5
158	20.0
159	20.5
160	21.0
161	20.5
162	20.0
163	20.0
164	20.0
165	20.0
166	20.0
167	20.0
168	20.0
169	19.5
170	19.0
171	18.5
172	18.0
173	17.5
174	17.0
175	16.5
176	16.0
177	16.0
178	16.0
179	15.5
180	15.0
181	15.0
182	15.0
183	15.0
184	15.0
185	15.0
186	15.0
187	15.0
188	15.0
189	14.5
190	14.0
191	14.0
192	14.0
193	14.0
194	14.0
195	14.0
196	14.0
197	14.0
198	14.0
199	14.0
200	14.0
201	14.0
202	14.0
203	14.0
204	14.0
205	14.0
206	14.0
207	14.5
208	15.0
209	15.0
210	15.0
211	15.0
212	15.0
213	15.5
214	16.0
215	16.5
216	17.0
217	17.5
218	18.0
219	19.0
220	20.0
221	21.0
222	22.0
223	23.5
224	25.0
225	27.0
226	29.0
227	31.0
228	33.0
229	35.5
230	38.0
231	40.5
232	43.0
233	45.0
234	47.0
235	48.5
236	50.0
237	51.0
238	52.0
239	52.5
240	53.0
241	53.5
242	54.0
243	54.0
