# Supplementary material for: Muscle oxygen saturation plateau: Definition and verification in different oxygen availability conditions in locomotor and non‐locomotor muscles
Source: Exp Physiol. 2025 Jul 29;111(2):464–73. doi: 10.1113/EP092862 (PMC12857491; doi:10.1113/EP092862)
Supplement: Supplementary file 1 — Supporting Information [file EPH-111-464-s001.zip › plateau_combined/27.csv]

	SmO2 Averaged
0	42.0
1	41.5
2	41.0
3	41.0
4	41.0
5	40.5
6	40.0
7	40.0
8	40.0
9	40.0
10	40.0
11	40.0
12	40.0
13	40.0
14	40.0
15	40.0
16	40.0
17	39.5
18	39.0
19	38.5
20	38.0
21	37.5
22	37.0
23	36.5
24	36.0
25	35.5
26	35.0
27	34.5
28	34.0
29	33.5
30	33.0
31	32.5
32	32.0
33	31.5
34	31.0
35	30.0
36	29.0
37	28.5
38	28.0
39	27.5
40	27.0
41	26.5
42	26.0
43	26.0
44	26.0
45	26.0
46	26.0
47	26.0
48	26.0
49	26.0
50	26.0
51	26.0
52	26.0
53	26.0
54	26.0
55	26.0
56	26.0
57	26.0
58	26.0
59	26.0
60	26.0
61	26.0
62	26.0
63	26.0
64	26.0
65	26.0
66	26.0
67	26.0
68	26.0
69	26.0
70	26.0
71	25.5
72	25.0
73	25.0
74	25.0
75	25.0
76	25.0
77	25.0
78	25.0
79	25.0
80	25.0
81	25.0
82	25.0
83	25.0
84	25.0
85	25.0
86	25.0
87	25.0
88	25.0
89	25.0
90	25.0
91	25.0
92	25.0
93	25.0
94	25.0
95	25.0
96	25.0
97	25.0
98	25.0
99	25.0
100	25.0
101	25.0
102	25.0
103	25.0
104	25.0
105	24.5
106	24.0
107	24.0
108	24.0
109	24.0
110	24.0
111	24.0
112	24.0
113	24.0
114	24.0
115	24.0
116	24.0
117	24.5
118	25.0
119	25.5
120	26.0
121	26.0
122	26.0
123	25.5
124	25.0
125	25.0
126	25.0
127	25.0
128	25.0
129	25.0
130	25.0
131	25.0
132	25.0
133	25.0
134	25.0
135	24.5
136	24.0
137	24.0
138	24.0
139	24.0
140	24.0
141	24.0
142	24.0
143	24.0
144	24.0
145	24.0
146	24.0
147	24.0
148	24.0
149	24.0
150	24.0
151	24.0
152	24.0
153	24.0
154	24.0
155	23.5
156	23.0
157	23.5
158	24.0
159	24.0
160	24.0
161	23.5
162	23.0
163	23.0
164	23.0
165	23.0
166	23.0
167	23.0
168	23.0
169	22.5
170	22.0
171	22.5
172	23.0
173	23.0
174	23.0
175	23.0
176	23.0
177	23.0
178	23.0
179	23.0
180	23.0
181	23.0
182	23.0
183	23.0
184	23.0
185	23.0
186	23.0
187	22.5
188	22.0
189	22.0
190	22.0
191	22.0
192	22.0
193	21.5
194	21.0
195	21.0
196	21.0
197	21.0
198	21.0
199	21.0
200	21.0
201	21.0
202	21.0
203	21.0
204	21.0
205	21.5
206	22.0
207	22.0
208	22.0
209	22.5
210	23.0
211	23.5
212	24.0
213	24.0
214	24.0
215	24.0
216	24.0
217	24.0
218	24.0
219	24.0
220	24.0
221	24.0
222	24.0
223	23.5
224	23.0
225	23.0
226	23.0
227	23.0
228	23.0
229	24.0
230	25.0
231	26.0
232	27.0
233	28.0
234	29.0
235	30.0
236	31.0
237	32.5
238	34.0
239	34.5
240	35.0
241	36.0
242	37.0
243	37.0
