# Supplementary material for: Muscle oxygen saturation plateau: Definition and verification in different oxygen availability conditions in locomotor and non‐locomotor muscles
Source: Exp Physiol. 2025 Jul 29;111(2):464–73. doi: 10.1113/EP092862 (PMC12857491; doi:10.1113/EP092862)
Supplement: Supplementary file 1 — Supporting Information [file EPH-111-464-s001.zip › plateau_combined/28.csv]

	SmO2 Averaged
0	62.0
1	62.0
2	62.0
3	62.0
4	62.0
5	62.0
6	62.0
7	61.5
8	61.0
9	59.5
10	58.0
11	56.5
12	55.0
13	53.5
14	52.0
15	49.5
16	47.0
17	45.0
18	43.0
19	41.0
20	39.0
21	37.0
22	35.0
23	33.0
24	31.0
25	29.0
26	27.0
27	25.5
28	24.0
29	23.5
30	23.0
31	22.0
32	21.0
33	20.5
34	20.0
35	20.0
36	20.0
37	20.0
38	20.0
39	20.0
40	20.0
41	19.5
42	19.0
43	19.0
44	19.0
45	19.0
46	19.0
47	19.0
48	19.0
49	19.0
50	19.0
51	19.0
52	19.0
53	18.5
54	18.0
55	18.0
56	18.0
57	18.0
58	18.0
59	18.5
60	19.0
61	19.0
62	19.0
63	19.0
64	19.0
65	19.5
66	20.0
67	20.0
68	20.0
69	20.0
70	20.0
71	19.5
72	19.0
73	19.0
74	19.0
75	19.0
76	19.0
77	19.5
78	20.0
79	20.0
80	20.0
81	20.0
82	20.0
83	20.5
84	21.0
85	21.0
86	21.0
87	21.0
88	21.0
89	21.5
90	22.0
91	22.0
92	22.0
93	22.0
94	22.0
95	22.5
96	23.0
97	23.0
98	23.0
99	23.5
100	24.0
101	24.5
102	25.0
103	25.5
104	26.0
105	26.0
106	26.0
107	26.5
108	27.0
109	27.0
110	27.0
111	27.0
112	27.0
113	26.5
114	26.0
115	26.0
116	26.0
117	25.5
118	25.0
119	25.0
120	25.0
121	24.5
122	24.0
123	24.0
124	24.0
125	24.5
126	25.0
127	25.0
128	25.0
129	25.0
130	25.0
131	25.0
132	25.0
133	25.0
134	25.0
135	24.5
136	24.0
137	24.5
138	25.0
139	25.0
140	25.0
141	25.0
142	25.0
143	25.0
144	25.0
145	25.5
146	26.0
147	26.0
148	26.0
149	26.0
150	26.0
151	26.0
152	26.0
153	26.0
154	26.0
155	25.5
156	25.0
157	25.0
158	25.0
159	25.0
160	25.0
161	25.0
162	25.0
163	25.0
164	25.0
165	25.0
166	25.0
167	25.0
168	25.0
169	25.0
170	25.0
171	25.0
172	25.0
173	25.0
174	25.0
175	25.0
176	25.0
177	25.0
178	25.0
179	25.0
180	25.0
181	24.5
182	24.0
183	24.0
184	24.0
185	24.0
186	24.0
187	24.0
188	24.0
189	24.0
190	24.0
191	24.0
192	24.0
193	24.0
194	24.0
195	24.0
196	24.0
197	24.0
198	24.0
199	24.5
200	25.0
201	25.0
202	25.0
203	25.0
204	25.0
205	25.0
206	25.0
207	25.5
208	26.0
209	26.0
210	26.0
211	26.0
212	26.0
213	26.5
214	27.0
215	27.0
216	27.0
217	27.5
218	28.0
219	28.5
220	29.0
221	29.5
222	30.0
223	30.0
224	30.0
225	30.5
226	31.0
227	31.5
228	32.0
229	32.5
230	33.0
231	33.5
232	34.0
233	34.5
234	35.0
235	35.5
236	36.0
237	36.5
238	37.0
239	37.5
240	38.0
241	38.5
242	39.0
243	39.0
