# Supplementary material for: Muscle oxygen saturation plateau: Definition and verification in different oxygen availability conditions in locomotor and non‐locomotor muscles
Source: Exp Physiol. 2025 Jul 29;111(2):464–73. doi: 10.1113/EP092862 (PMC12857491; doi:10.1113/EP092862)
Supplement: Supplementary file 1 — Supporting Information [file EPH-111-464-s001.zip › plateau_combined/29.csv]

	SmO2 Averaged
0	34.0
1	34.0
2	34.0
3	34.0
4	34.0
5	34.0
6	34.0
7	33.5
8	33.0
9	33.0
10	33.0
11	33.0
12	33.0
13	33.5
14	34.0
15	33.5
16	33.0
17	33.0
18	33.0
19	33.5
20	34.0
21	33.5
22	33.0
23	33.0
24	33.0
25	32.0
26	31.0
27	30.0
28	29.0
29	27.0
30	25.0
31	23.5
32	22.0
33	20.0
34	18.0
35	17.0
36	16.0
37	15.5
38	15.0
39	14.5
40	14.0
41	13.5
42	13.0
43	13.5
44	14.0
45	13.0
46	12.0
47	12.0
48	12.0
49	12.0
50	12.0
51	12.0
52	12.0
53	11.5
54	11.0
55	11.5
56	12.0
57	12.0
58	12.0
59	11.5
60	11.0
61	11.0
62	11.0
63	11.0
64	11.0
65	10.5
66	10.0
67	10.0
68	10.0
69	10.0
70	10.0
71	10.0
72	10.0
73	9.5
74	9.0
75	9.5
76	10.0
77	10.0
78	10.0
79	9.5
80	9.0
81	9.0
82	9.0
83	9.0
84	9.0
85	9.5
86	10.0
87	10.0
88	10.0
89	10.0
90	10.0
91	10.0
92	10.0
93	9.5
94	9.0
95	9.0
96	9.0
97	9.0
98	9.0
99	9.0
100	9.0
101	9.0
102	9.0
103	9.5
104	10.0
105	10.0
106	10.0
107	9.5
108	9.0
109	9.0
110	9.0
111	9.0
112	9.0
113	9.0
114	9.0
115	9.0
116	9.0
117	9.0
118	9.0
119	9.0
120	9.0
121	9.0
122	9.0
123	9.0
124	9.0
125	9.0
126	9.0
127	9.0
128	9.0
129	9.0
130	9.0
131	9.0
132	9.0
133	9.0
134	9.0
135	9.0
136	9.0
137	9.0
138	9.0
139	9.0
140	9.0
141	9.0
142	9.0
143	9.0
144	9.0
145	9.0
146	9.0
147	9.5
148	10.0
149	9.5
150	9.0
151	9.5
152	10.0
153	10.0
154	10.0
155	10.0
156	10.0
157	10.0
158	10.0
159	9.5
160	9.0
161	9.0
162	9.0
163	9.5
164	10.0
165	10.0
166	10.0
167	10.0
168	10.0
169	10.0
170	10.0
171	10.0
172	10.0
173	10.0
174	10.0
175	9.5
176	9.0
177	9.5
178	10.0
179	10.0
180	10.0
181	9.5
182	9.0
183	9.0
184	9.0
185	9.0
186	9.0
187	9.0
188	9.0
189	9.0
190	9.0
191	9.5
192	10.0
193	10.0
194	10.0
195	10.0
196	10.0
197	9.5
198	9.0
199	9.0
200	9.0
201	9.0
202	9.0
203	9.0
204	9.0
205	9.5
206	10.0
207	10.0
208	10.0
209	10.5
210	11.0
211	12.0
212	13.0
213	14.5
214	16.0
215	17.0
216	18.0
217	20.5
218	23.0
219	25.5
220	28.0
221	30.0
222	32.0
223	34.0
224	36.0
225	38.5
226	41.0
227	43.0
228	45.0
229	46.5
230	48.0
231	49.5
232	51.0
233	52.5
234	54.0
235	55.0
236	56.0
237	57.0
238	58.0
239	59.0
240	60.0
241	60.5
242	61.0
243	61.0
