# Supplementary material for: Muscle oxygen saturation plateau: Definition and verification in different oxygen availability conditions in locomotor and non‐locomotor muscles
Source: Exp Physiol. 2025 Jul 29;111(2):464–73. doi: 10.1113/EP092862 (PMC12857491; doi:10.1113/EP092862)
Supplement: Supplementary file 1 — Supporting Information [file EPH-111-464-s001.zip › plateau_combined/3.csv]

	SmO2 Averaged
0	40.0
1	39.5
2	39.0
3	39.0
4	39.0
5	39.0
6	39.0
7	38.5
8	38.0
9	38.0
10	38.0
11	38.0
12	38.0
13	38.0
14	38.0
15	38.0
16	38.0
17	38.0
18	38.0
19	38.0
20	38.0
21	37.5
22	37.0
23	35.5
24	34.0
25	33.0
26	32.0
27	30.0
28	28.0
29	26.5
30	25.0
31	23.0
32	21.0
33	19.5
34	18.0
35	17.0
36	16.0
37	15.0
38	14.0
39	13.0
40	12.0
41	12.0
42	12.0
43	11.5
44	11.0
45	10.5
46	10.0
47	10.0
48	10.0
49	10.0
50	10.0
51	10.0
52	10.0
53	10.0
54	10.0
55	9.5
56	9.0
57	9.0
58	9.0
59	9.0
60	9.0
61	9.0
62	9.0
63	9.0
64	9.0
65	9.0
66	9.0
67	9.0
68	9.0
69	9.0
70	9.0
71	9.0
72	9.0
73	9.0
74	9.0
75	9.0
76	9.0
77	9.0
78	9.0
79	9.0
80	9.0
81	9.0
82	9.0
83	9.0
84	9.0
85	9.0
86	9.0
87	9.0
88	9.0
89	9.0
90	9.0
91	9.0
92	9.0
93	9.0
94	9.0
95	9.0
96	9.0
97	9.0
98	9.0
99	9.0
100	9.0
101	9.0
102	9.0
103	9.0
104	9.0
105	9.0
106	9.0
107	9.0
108	9.0
109	9.5
110	10.0
111	10.0
112	10.0
113	10.0
114	10.0
115	10.0
116	10.0
117	10.0
118	10.0
119	10.0
120	10.0
121	10.0
122	10.0
123	10.0
124	10.0
125	10.0
126	10.0
127	10.0
128	10.0
129	10.0
130	10.0
131	10.0
132	10.0
133	10.0
134	10.0
135	9.5
136	9.0
137	9.5
138	10.0
139	10.0
140	10.0
141	10.0
142	10.0
143	10.0
144	10.0
145	10.0
146	10.0
147	10.0
148	10.0
149	10.0
150	10.0
151	10.0
152	10.0
153	10.0
154	10.0
155	10.0
156	10.0
157	10.0
158	10.0
159	10.0
160	10.0
161	10.0
162	10.0
163	10.0
164	10.0
165	10.5
166	11.0
167	11.0
168	11.0
169	11.0
170	11.0
171	11.0
172	11.0
173	11.0
174	11.0
175	10.5
176	10.0
177	10.0
178	10.0
179	10.0
180	10.0
181	10.0
182	10.0
183	10.0
184	10.0
185	10.0
186	10.0
187	10.0
188	10.0
189	10.0
190	10.0
191	10.0
192	10.0
193	10.0
194	10.0
195	10.0
196	10.0
197	10.0
198	10.0
199	10.0
200	10.0
201	10.5
202	11.0
203	11.0
204	11.0
205	11.0
206	11.0
207	11.5
208	12.0
209	12.5
210	13.0
211	13.5
212	14.0
213	15.0
214	16.0
215	16.5
216	17.0
217	18.5
218	20.0
219	21.0
220	22.0
221	23.0
222	24.0
223	25.5
224	27.0
225	28.0
226	29.0
227	30.0
228	31.0
229	32.0
230	33.0
231	34.0
232	35.0
233	36.0
234	37.0
235	37.5
236	38.0
237	38.5
238	39.0
239	39.5
240	40.0
241	40.5
242	41.0
243	41.0
244	41.0
245	41.0
