# Supplementary material for: Muscle oxygen saturation plateau: Definition and verification in different oxygen availability conditions in locomotor and non‐locomotor muscles
Source: Exp Physiol. 2025 Jul 29;111(2):464–73. doi: 10.1113/EP092862 (PMC12857491; doi:10.1113/EP092862)
Supplement: Supplementary file 1 — Supporting Information [file EPH-111-464-s001.zip › plateau_combined/30.csv]

	SmO2 Averaged
0	46.0
1	46.0
2	46.0
3	46.0
4	46.0
5	46.0
6	46.0
7	46.5
8	47.0
9	47.0
10	47.0
11	47.0
12	47.0
13	47.0
14	47.0
15	47.0
16	47.0
17	46.5
18	46.0
19	46.0
20	46.0
21	46.0
22	46.0
23	45.5
24	45.0
25	45.0
26	45.0
27	44.0
28	43.0
29	41.5
30	40.0
31	38.5
32	37.0
33	35.0
34	33.0
35	31.5
36	30.0
37	28.5
38	27.0
39	26.5
40	26.0
41	26.0
42	26.0
43	26.0
44	26.0
45	25.5
46	25.0
47	25.0
48	25.0
49	25.0
50	25.0
51	25.0
52	25.0
53	25.0
54	25.0
55	25.0
56	25.0
57	25.0
58	25.0
59	25.0
60	25.0
61	25.0
62	25.0
63	24.5
64	24.0
65	24.0
66	24.0
67	24.0
68	24.0
69	24.0
70	24.0
71	24.0
72	24.0
73	24.0
74	24.0
75	24.0
76	24.0
77	24.0
78	24.0
79	24.0
80	24.0
81	24.5
82	25.0
83	25.0
84	25.0
85	25.0
86	25.0
87	25.0
88	25.0
89	25.0
90	25.0
91	25.0
92	25.0
93	25.0
94	25.0
95	25.0
96	25.0
97	25.0
98	25.0
99	25.0
100	25.0
101	25.0
102	25.0
103	25.0
104	25.0
105	25.0
106	25.0
107	25.0
108	25.0
109	25.0
110	25.0
111	25.0
112	25.0
113	25.0
114	25.0
115	25.0
116	25.0
117	25.0
118	25.0
119	25.0
120	25.0
121	25.0
122	25.0
123	25.0
124	25.0
125	25.0
126	25.0
127	25.0
128	25.0
129	25.0
130	25.0
131	25.0
132	25.0
133	25.0
134	25.0
135	25.0
136	25.0
137	25.0
138	25.0
139	25.0
140	25.0
141	25.0
142	25.0
143	25.0
144	25.0
145	25.0
146	25.0
147	25.0
148	25.0
149	25.0
150	25.0
151	25.0
152	25.0
153	25.0
154	25.0
155	25.0
156	25.0
157	25.0
158	25.0
159	25.0
160	25.0
161	25.0
162	25.0
163	25.0
164	25.0
165	25.0
166	25.0
167	25.0
168	25.0
169	24.5
170	24.0
171	24.5
172	25.0
173	25.0
174	25.0
175	25.0
176	25.0
177	25.0
178	25.0
179	25.0
180	25.0
181	24.5
182	24.0
183	24.0
184	24.0
185	24.0
186	24.0
187	24.0
188	24.0
189	24.0
190	24.0
191	24.0
192	24.0
193	24.0
194	24.0
195	24.0
196	24.0
197	24.0
198	24.0
199	24.0
200	24.0
201	24.0
202	24.0
203	24.0
204	24.0
205	24.0
206	24.0
207	24.0
208	24.0
209	24.0
210	24.0
211	24.5
212	25.0
213	25.5
214	26.0
215	26.5
216	27.0
217	27.5
218	28.0
219	28.5
220	29.0
221	29.5
222	30.0
223	30.5
224	31.0
225	32.0
226	33.0
227	33.5
228	34.0
229	35.0
230	36.0
231	37.0
232	38.0
233	38.5
234	39.0
235	39.5
236	40.0
237	41.0
238	42.0
239	42.5
240	43.0
241	43.0
242	43.0
243	43.0
