# Supplementary material for: Muscle oxygen saturation plateau: Definition and verification in different oxygen availability conditions in locomotor and non‐locomotor muscles
Source: Exp Physiol. 2025 Jul 29;111(2):464–73. doi: 10.1113/EP092862 (PMC12857491; doi:10.1113/EP092862)
Supplement: Supplementary file 1 — Supporting Information [file EPH-111-464-s001.zip › plateau_combined/31.csv]

	SmO2 Averaged
0	69.0
1	69.0
2	69.0
3	69.0
4	69.0
5	69.0
6	69.0
7	68.5
8	68.0
9	67.5
10	67.0
11	66.5
12	66.0
13	65.5
14	65.0
15	64.5
16	64.0
17	63.5
18	63.0
19	62.5
20	62.0
21	62.5
22	63.0
23	64.0
24	65.0
25	66.0
26	67.0
27	67.0
28	67.0
29	65.5
30	64.0
31	60.5
32	57.0
33	52.0
34	47.0
35	41.5
36	36.0
37	31.0
38	26.0
39	22.5
40	19.0
41	17.5
42	16.0
43	15.0
44	14.0
45	13.5
46	13.0
47	12.5
48	12.0
49	11.5
50	11.0
51	10.5
52	10.0
53	10.0
54	10.0
55	9.5
56	9.0
57	8.5
58	8.0
59	8.0
60	8.0
61	8.0
62	8.0
63	7.5
64	7.0
65	7.0
66	7.0
67	7.0
68	7.0
69	7.0
70	7.0
71	7.0
72	7.0
73	7.0
74	7.0
75	7.0
76	7.0
77	7.0
78	7.0
79	7.0
80	7.0
81	7.0
82	7.0
83	6.5
84	6.0
85	6.0
86	6.0
87	6.0
88	6.0
89	6.0
90	6.0
91	6.0
92	6.0
93	6.0
94	6.0
95	6.0
96	6.0
97	6.0
98	6.0
99	6.0
100	6.0
101	6.0
102	6.0
103	6.0
104	6.0
105	6.0
106	6.0
107	6.0
108	6.0
109	6.0
110	6.0
111	6.0
112	6.0
113	6.0
114	6.0
115	6.0
116	6.0
117	6.0
118	6.0
119	6.0
120	6.0
121	6.0
122	6.0
123	6.0
124	6.0
125	6.0
126	6.0
127	6.0
128	6.0
129	6.0
130	6.0
131	6.0
132	6.0
133	6.0
134	6.0
135	6.0
136	6.0
137	5.5
138	5.0
139	5.5
140	6.0
141	5.5
142	5.0
143	5.0
144	5.0
145	5.0
146	5.0
147	5.5
148	6.0
149	6.0
150	6.0
151	6.0
152	6.0
153	6.0
154	6.0
155	6.0
156	6.0
157	6.0
158	6.0
159	6.0
160	6.0
161	6.0
162	6.0
163	6.0
164	6.0
165	6.0
166	6.0
167	6.0
168	6.0
169	6.0
170	6.0
171	6.0
172	6.0
173	5.5
174	5.0
175	5.0
176	5.0
177	5.0
178	5.0
179	5.5
180	6.0
181	6.0
182	6.0
183	6.0
184	6.0
185	6.0
186	6.0
187	6.0
188	6.0
189	6.0
190	6.0
191	6.0
192	6.0
193	5.5
194	5.0
195	5.0
196	5.0
197	5.5
198	6.0
199	6.0
200	6.0
201	6.0
202	6.0
203	5.5
204	5.0
205	5.5
206	6.0
207	6.5
208	7.0
209	7.5
210	8.0
211	8.5
212	9.0
213	10.0
214	11.0
215	12.0
216	13.0
217	14.0
218	15.0
219	17.0
220	19.0
221	21.0
222	23.0
223	25.5
224	28.0
225	31.0
226	34.0
227	37.0
228	40.0
229	43.0
230	46.0
231	49.0
232	52.0
233	55.0
234	58.0
235	60.0
236	62.0
237	64.5
238	67.0
239	69.0
240	71.0
241	72.5
242	74.0
243	74.0
