# Supplementary material for: Muscle oxygen saturation plateau: Definition and verification in different oxygen availability conditions in locomotor and non‐locomotor muscles
Source: Exp Physiol. 2025 Jul 29;111(2):464–73. doi: 10.1113/EP092862 (PMC12857491; doi:10.1113/EP092862)
Supplement: Supplementary file 1 — Supporting Information [file EPH-111-464-s001.zip › plateau_combined/32.csv]

	SmO2 Averaged
0	45.0
1	45.0
2	45.0
3	45.5
4	46.0
5	46.5
6	47.0
7	47.0
8	47.0
9	47.0
10	47.0
11	46.5
12	46.0
13	45.5
14	45.0
15	44.0
16	43.0
17	42.0
18	41.0
19	40.0
20	39.0
21	37.5
22	36.0
23	34.5
24	33.0
25	31.5
26	30.0
27	28.0
28	26.0
29	24.5
30	23.0
31	21.5
32	20.0
33	18.5
34	17.0
35	16.0
36	15.0
37	14.0
38	13.0
39	12.5
40	12.0
41	11.5
42	11.0
43	11.5
44	12.0
45	12.0
46	12.0
47	12.0
48	12.0
49	12.0
50	12.0
51	12.0
52	12.0
53	12.0
54	12.0
55	11.5
56	11.0
57	11.0
58	11.0
59	11.0
60	11.0
61	11.0
62	11.0
63	11.0
64	11.0
65	11.0
66	11.0
67	11.0
68	11.0
69	11.0
70	11.0
71	11.0
72	11.0
73	11.0
74	11.0
75	10.5
76	10.0
77	10.0
78	10.0
79	9.5
80	9.0
81	9.0
82	9.0
83	9.5
84	10.0
85	10.0
86	10.0
87	10.0
88	10.0
89	10.0
90	10.0
91	10.0
92	10.0
93	9.5
94	9.0
95	9.0
96	9.0
97	9.0
98	9.0
99	9.0
100	9.0
101	9.0
102	9.0
103	8.5
104	8.0
105	8.0
106	8.0
107	8.0
108	8.0
109	8.0
110	8.0
111	7.5
112	7.0
113	7.5
114	8.0
115	8.0
116	8.0
117	8.0
118	8.0
119	8.0
120	8.0
121	8.5
122	9.0
123	8.5
124	8.0
125	8.5
126	9.0
127	8.5
128	8.0
129	8.0
130	8.0
131	7.5
132	7.0
133	7.5
134	8.0
135	7.5
136	7.0
137	7.0
138	7.0
139	7.5
140	8.0
141	8.0
142	8.0
143	7.5
144	7.0
145	7.0
146	7.0
147	7.0
148	7.0
149	7.0
150	7.0
151	7.0
152	7.0
153	7.0
154	7.0
155	7.0
156	7.0
157	7.0
158	7.0
159	7.0
160	7.0
161	6.5
162	6.0
163	6.5
164	7.0
165	7.0
166	7.0
167	7.5
168	8.0
169	7.5
170	7.0
171	7.5
172	8.0
173	8.0
174	8.0
175	8.0
176	8.0
177	8.0
178	8.0
179	7.5
180	7.0
181	7.0
182	7.0
183	7.0
184	7.0
185	6.5
186	6.0
187	6.0
188	6.0
189	6.0
190	6.0
191	6.0
192	6.0
193	6.0
194	6.0
195	6.5
196	7.0
197	7.0
198	7.0
199	7.5
200	8.0
201	8.5
202	9.0
203	9.0
204	9.0
205	9.0
206	9.0
207	9.5
208	10.0
209	10.0
210	10.0
211	10.5
212	11.0
213	11.5
214	12.0
215	12.5
216	13.0
217	14.0
218	15.0
219	15.5
220	16.0
221	17.0
222	18.0
223	19.0
224	20.0
225	21.5
226	23.0
227	24.0
228	25.0
229	27.0
230	29.0
231	30.5
232	32.0
233	34.0
234	36.0
235	37.5
236	39.0
237	41.0
238	43.0
239	44.5
240	46.0
241	47.0
242	48.0
243	48.0
