# Supplementary material for: Muscle oxygen saturation plateau: Definition and verification in different oxygen availability conditions in locomotor and non‐locomotor muscles
Source: Exp Physiol. 2025 Jul 29;111(2):464–73. doi: 10.1113/EP092862 (PMC12857491; doi:10.1113/EP092862)
Supplement: Supplementary file 1 — Supporting Information [file EPH-111-464-s001.zip › plateau_combined/33.csv]

	SmO2 Averaged
0	40.0
1	40.0
2	40.0
3	40.0
4	40.0
5	40.0
6	40.0
7	40.0
8	40.0
9	40.0
10	40.0
11	39.5
12	39.0
13	39.0
14	39.0
15	39.0
16	39.0
17	39.0
18	39.0
19	39.0
20	39.0
21	38.5
22	38.0
23	38.0
24	38.0
25	37.5
26	37.0
27	35.5
28	34.0
29	32.0
30	30.0
31	28.5
32	27.0
33	24.5
34	22.0
35	20.5
36	19.0
37	18.5
38	18.0
39	17.5
40	17.0
41	16.5
42	16.0
43	15.5
44	15.0
45	15.0
46	15.0
47	14.5
48	14.0
49	13.5
50	13.0
51	13.0
52	13.0
53	13.0
54	13.0
55	12.5
56	12.0
57	12.0
58	12.0
59	12.0
60	12.0
61	12.0
62	12.0
63	12.0
64	12.0
65	12.0
66	12.0
67	12.0
68	12.0
69	12.0
70	12.0
71	12.0
72	12.0
73	12.0
74	12.0
75	12.0
76	12.0
77	12.0
78	12.0
79	12.0
80	12.0
81	12.0
82	12.0
83	12.0
84	12.0
85	12.0
86	12.0
87	12.0
88	12.0
89	12.0
90	12.0
91	12.0
92	12.0
93	12.0
94	12.0
95	12.0
96	12.0
97	12.0
98	12.0
99	12.0
100	12.0
101	12.0
102	12.0
103	12.5
104	13.0
105	12.5
106	12.0
107	12.0
108	12.0
109	12.0
110	12.0
111	12.0
112	12.0
113	12.0
114	12.0
115	12.0
116	12.0
117	12.0
118	12.0
119	12.0
120	12.0
121	12.0
122	12.0
123	12.0
124	12.0
125	12.0
126	12.0
127	12.0
128	12.0
129	12.0
130	12.0
131	12.0
132	12.0
133	12.0
134	12.0
135	12.0
136	12.0
137	12.0
138	12.0
139	12.0
140	12.0
141	12.0
142	12.0
143	12.0
144	12.0
145	12.0
146	12.0
147	12.0
148	12.0
149	12.0
150	12.0
151	12.0
152	12.0
153	12.0
154	12.0
155	12.0
156	12.0
157	12.0
158	12.0
159	12.0
160	12.0
161	11.5
162	11.0
163	11.0
164	11.0
165	11.0
166	11.0
167	11.0
168	11.0
169	11.0
170	11.0
171	11.0
172	11.0
173	11.0
174	11.0
175	11.0
176	11.0
177	11.0
178	11.0
179	11.0
180	11.0
181	11.0
182	11.0
183	11.0
184	11.0
185	11.0
186	11.0
187	11.0
188	11.0
189	11.0
190	11.0
191	11.0
192	11.0
193	11.0
194	11.0
195	11.0
196	11.0
197	11.0
198	11.0
199	11.0
200	11.0
201	11.0
202	11.0
203	11.0
204	11.0
205	11.0
206	11.0
207	11.5
208	12.0
209	12.0
210	12.0
211	12.5
212	13.0
213	13.5
214	14.0
215	15.0
216	16.0
217	17.0
218	18.0
219	19.5
220	21.0
221	23.0
222	25.0
223	26.5
224	28.0
225	29.5
226	31.0
227	32.5
228	34.0
229	36.0
230	38.0
231	39.0
232	40.0
233	41.0
234	42.0
235	43.0
236	44.0
237	44.5
238	45.0
239	46.0
240	47.0
241	47.5
242	48.0
243	48.0
