# Supplementary material for: Muscle oxygen saturation plateau: Definition and verification in different oxygen availability conditions in locomotor and non‐locomotor muscles
Source: Exp Physiol. 2025 Jul 29;111(2):464–73. doi: 10.1113/EP092862 (PMC12857491; doi:10.1113/EP092862)
Supplement: Supplementary file 1 — Supporting Information [file EPH-111-464-s001.zip › plateau_combined/34.csv]

	SmO2 Averaged
0	42.0
1	41.5
2	41.0
3	40.5
4	40.0
5	39.0
6	38.0
7	36.5
8	35.0
9	34.0
10	33.0
11	31.5
12	30.0
13	28.5
14	27.0
15	25.5
16	24.0
17	22.5
18	21.0
19	20.5
20	20.0
21	19.0
22	18.0
23	18.0
24	18.0
25	17.5
26	17.0
27	16.0
28	15.0
29	14.5
30	14.0
31	13.5
32	13.0
33	12.0
34	11.0
35	11.0
36	11.0
37	10.5
38	10.0
39	10.0
40	10.0
41	9.5
42	9.0
43	8.5
44	8.0
45	8.0
46	8.0
47	8.0
48	8.0
49	7.5
50	7.0
51	7.0
52	7.0
53	6.5
54	6.0
55	6.0
56	6.0
57	5.5
58	5.0
59	5.0
60	5.0
61	5.5
62	6.0
63	6.0
64	6.0
65	6.0
66	6.0
67	6.0
68	6.0
69	5.5
70	5.0
71	5.0
72	5.0
73	4.5
74	4.0
75	4.0
76	4.0
77	4.0
78	4.0
79	4.0
80	4.0
81	4.0
82	4.0
83	3.5
84	3.0
85	3.0
86	3.0
87	3.0
88	3.0
89	3.0
90	3.0
91	3.0
92	3.0
93	2.5
94	2.0
95	2.0
96	2.0
97	2.0
98	2.0
99	1.5
100	1.0
101	1.0
102	1.0
103	1.0
104	1.0
105	1.0
106	1.0
107	0.5
108	0.0
109	0.0
110	0.0
111	0.0
112	0.0
113	0.0
114	0.0
115	0.5
116	1.0
117	1.0
118	1.0
119	0.5
120	0.0
121	0.0
122	0.0
123	0.0
124	0.0
125	0.0
126	0.0
127	0.0
128	0.0
129	0.0
130	0.0
131	0.0
132	0.0
133	0.0
134	0.0
135	0.0
136	0.0
137	0.0
138	0.0
139	0.0
140	0.0
141	0.0
142	0.0
143	0.0
144	0.0
145	0.0
146	0.0
147	0.0
148	0.0
149	0.0
150	0.0
151	0.0
152	0.0
153	0.0
154	0.0
155	0.0
156	0.0
157	0.0
158	0.0
159	0.0
160	0.0
161	0.0
162	0.0
163	0.0
164	0.0
165	0.0
166	0.0
167	0.0
168	0.0
169	0.0
170	0.0
171	0.0
172	0.0
173	0.0
174	0.0
175	0.0
176	0.0
177	0.0
178	0.0
179	0.0
180	0.0
181	0.0
182	0.0
183	0.0
184	0.0
185	0.0
186	0.0
187	0.0
188	0.0
189	0.0
190	0.0
191	0.0
192	0.0
193	0.0
194	0.0
195	0.5
196	1.0
197	1.5
198	2.0
199	2.5
200	3.0
201	3.5
202	4.0
203	4.5
204	5.0
205	5.5
206	6.0
207	6.5
208	7.0
209	7.5
210	8.0
211	8.5
212	9.0
213	10.0
214	11.0
215	12.5
216	14.0
217	15.0
218	16.0
219	17.0
220	18.0
221	19.0
222	20.0
223	22.0
224	24.0
225	25.5
226	27.0
227	29.0
228	31.0
229	32.5
230	34.0
231	35.0
232	36.0
233	36.5
234	37.0
235	37.5
236	38.0
237	38.5
238	39.0
239	39.5
240	40.0
241	41.0
242	42.0
243	42.0
