# Supplementary material for: Muscle oxygen saturation plateau: Definition and verification in different oxygen availability conditions in locomotor and non‐locomotor muscles
Source: Exp Physiol. 2025 Jul 29;111(2):464–73. doi: 10.1113/EP092862 (PMC12857491; doi:10.1113/EP092862)
Supplement: Supplementary file 1 — Supporting Information [file EPH-111-464-s001.zip › plateau_combined/35.csv]

	SmO2 Averaged
0	57.0
1	56.0
2	55.0
3	54.5
4	54.0
5	54.0
6	54.0
7	54.0
8	54.0
9	54.0
10	54.0
11	54.5
12	55.0
13	55.5
14	56.0
15	56.0
16	56.0
17	56.0
18	56.0
19	56.0
20	56.0
21	55.0
22	54.0
23	52.5
24	51.0
25	49.0
26	47.0
27	45.0
28	43.0
29	41.0
30	39.0
31	37.5
32	36.0
33	34.5
34	33.0
35	32.0
36	31.0
37	30.5
38	30.0
39	29.0
40	28.0
41	27.5
42	27.0
43	27.0
44	27.0
45	27.0
46	27.0
47	26.5
48	26.0
49	26.0
50	26.0
51	25.5
52	25.0
53	25.0
54	25.0
55	24.5
56	24.0
57	24.0
58	24.0
59	23.5
60	23.0
61	23.0
62	23.0
63	23.0
64	23.0
65	23.0
66	23.0
67	22.5
68	22.0
69	22.0
70	22.0
71	22.0
72	22.0
73	21.5
74	21.0
75	21.0
76	21.0
77	20.5
78	20.0
79	20.0
80	20.0
81	20.0
82	20.0
83	20.0
84	20.0
85	20.0
86	20.0
87	20.0
88	20.0
89	19.5
90	19.0
91	19.0
92	19.0
93	19.0
94	19.0
95	19.0
96	19.0
97	18.5
98	18.0
99	18.0
100	18.0
101	18.0
102	18.0
103	18.0
104	18.0
105	18.0
106	18.0
107	17.5
108	17.0
109	17.0
110	17.0
111	17.0
112	17.0
113	17.0
114	17.0
115	16.5
116	16.0
117	16.5
118	17.0
119	17.0
120	17.0
121	17.0
122	17.0
123	17.0
124	17.0
125	17.0
126	17.0
127	17.0
128	17.0
129	16.5
130	16.0
131	16.0
132	16.0
133	16.0
134	16.0
135	16.0
136	16.0
137	16.5
138	17.0
139	17.0
140	17.0
141	17.0
142	17.0
143	16.5
144	16.0
145	16.0
146	16.0
147	16.0
148	16.0
149	16.0
150	16.0
151	16.0
152	16.0
153	16.0
154	16.0
155	16.0
156	16.0
157	16.0
158	16.0
159	16.0
160	16.0
161	15.5
162	15.0
163	15.0
164	15.0
165	15.0
166	15.0
167	15.0
168	15.0
169	15.0
170	15.0
171	15.0
172	15.0
173	15.5
174	16.0
175	16.0
176	16.0
177	15.5
178	15.0
179	15.5
180	16.0
181	16.0
182	16.0
183	15.5
184	15.0
185	15.0
186	15.0
187	15.0
188	15.0
189	15.0
190	15.0
191	15.0
192	15.0
193	15.0
194	15.0
195	15.0
196	15.0
197	15.0
198	15.0
199	15.0
200	15.0
201	15.0
202	15.0
203	14.5
204	14.0
205	13.5
206	13.0
207	13.0
208	13.0
209	13.0
210	13.0
211	13.5
212	14.0
213	15.0
214	16.0
215	16.5
216	17.0
217	18.0
218	19.0
219	20.0
220	21.0
221	22.5
222	24.0
223	25.0
224	26.0
225	27.5
226	29.0
227	31.0
228	33.0
229	34.5
230	36.0
231	37.5
232	39.0
233	40.5
234	42.0
235	43.5
236	45.0
237	46.0
238	47.0
239	48.0
240	49.0
241	50.5
242	52.0
243	52.0
