# Supplementary material for: Muscle oxygen saturation plateau: Definition and verification in different oxygen availability conditions in locomotor and non‐locomotor muscles
Source: Exp Physiol. 2025 Jul 29;111(2):464–73. doi: 10.1113/EP092862 (PMC12857491; doi:10.1113/EP092862)
Supplement: Supplementary file 1 — Supporting Information [file EPH-111-464-s001.zip › plateau_combined/36.csv]

	SmO2 Averaged
0	48.0
1	49.0
2	50.0
3	50.5
4	51.0
5	51.5
6	52.0
7	52.5
8	53.0
9	53.5
10	54.0
11	54.0
12	54.0
13	54.0
14	54.0
15	53.5
16	53.0
17	52.5
18	52.0
19	51.0
20	50.0
21	49.5
22	49.0
23	47.5
24	46.0
25	45.5
26	45.0
27	43.5
28	42.0
29	41.0
30	40.0
31	38.5
32	37.0
33	36.0
34	35.0
35	34.0
36	33.0
37	32.5
38	32.0
39	31.0
40	30.0
41	29.5
42	29.0
43	28.5
44	28.0
45	28.0
46	28.0
47	27.5
48	27.0
49	26.5
50	26.0
51	26.0
52	26.0
53	25.5
54	25.0
55	25.0
56	25.0
57	24.5
58	24.0
59	23.5
60	23.0
61	22.5
62	22.0
63	21.5
64	21.0
65	20.5
66	20.0
67	20.0
68	20.0
69	19.5
70	19.0
71	18.5
72	18.0
73	18.0
74	18.0
75	17.5
76	17.0
77	16.5
78	16.0
79	15.5
80	15.0
81	15.0
82	15.0
83	15.0
84	15.0
85	15.0
86	15.0
87	14.5
88	14.0
89	14.0
90	14.0
91	14.0
92	14.0
93	14.0
94	14.0
95	14.0
96	14.0
97	14.0
98	14.0
99	14.0
100	14.0
101	14.0
102	14.0
103	14.0
104	14.0
105	14.0
106	14.0
107	14.0
108	14.0
109	14.0
110	14.0
111	14.0
112	14.0
113	14.0
114	14.0
115	14.0
116	14.0
117	14.0
118	14.0
119	14.0
120	14.0
121	14.0
122	14.0
123	14.0
124	14.0
125	14.0
126	14.0
127	14.0
128	14.0
129	13.5
130	13.0
131	13.0
132	13.0
133	13.0
134	13.0
135	13.0
136	13.0
137	13.0
138	13.0
139	13.0
140	13.0
141	13.5
142	14.0
143	14.0
144	14.0
145	14.0
146	14.0
147	14.0
148	14.0
149	14.0
150	14.0
151	14.0
152	14.0
153	14.0
154	14.0
155	14.0
156	14.0
157	14.0
158	14.0
159	14.0
160	14.0
161	14.0
162	14.0
163	14.0
164	14.0
165	14.0
166	14.0
167	13.5
168	13.0
169	13.0
170	13.0
171	13.0
172	13.0
173	13.5
174	14.0
175	14.0
176	14.0
177	14.0
178	14.0
179	14.0
180	14.0
181	14.0
182	14.0
183	14.0
184	14.0
185	14.5
186	15.0
187	15.0
188	15.0
189	15.0
190	15.0
191	15.0
192	15.0
193	15.0
194	15.0
195	15.0
196	15.0
197	15.0
198	15.0
199	15.0
200	15.0
201	15.0
202	15.0
203	15.0
204	15.0
205	15.0
206	15.0
207	15.0
208	15.0
209	15.5
210	16.0
211	16.0
212	16.0
213	16.5
214	17.0
215	18.0
216	19.0
217	19.5
218	20.0
219	21.0
220	22.0
221	23.0
222	24.0
223	25.0
224	26.0
225	27.5
226	29.0
227	30.5
228	32.0
229	33.5
230	35.0
231	37.0
232	39.0
233	40.5
234	42.0
235	43.5
236	45.0
237	46.5
238	48.0
239	49.5
240	51.0
241	52.5
242	54.0
243	54.0
