# Supplementary material for: Muscle oxygen saturation plateau: Definition and verification in different oxygen availability conditions in locomotor and non‐locomotor muscles
Source: Exp Physiol. 2025 Jul 29;111(2):464–73. doi: 10.1113/EP092862 (PMC12857491; doi:10.1113/EP092862)
Supplement: Supplementary file 1 — Supporting Information [file EPH-111-464-s001.zip › plateau_combined/38.csv]

	SmO2 Averaged
0	47.0
1	48.5
2	50.0
3	50.5
4	51.0
5	51.5
6	52.0
7	53.0
8	54.0
9	54.0
10	54.0
11	54.0
12	54.0
13	54.0
14	54.0
15	54.5
16	55.0
17	55.5
18	56.0
19	56.0
20	56.0
21	56.5
22	57.0
23	57.0
24	57.0
25	56.5
26	56.0
27	55.5
28	55.0
29	53.0
30	51.0
31	48.0
32	45.0
33	42.0
34	39.0
35	36.0
36	33.0
37	30.5
38	28.0
39	26.5
40	25.0
41	24.5
42	24.0
43	23.5
44	23.0
45	22.5
46	22.0
47	22.0
48	22.0
49	21.5
50	21.0
51	21.5
52	22.0
53	21.5
54	21.0
55	21.5
56	22.0
57	22.0
58	22.0
59	22.0
60	22.0
61	21.5
62	21.0
63	21.0
64	21.0
65	20.5
66	20.0
67	20.0
68	20.0
69	19.5
70	19.0
71	19.0
72	19.0
73	19.0
74	19.0
75	19.0
76	19.0
77	18.5
78	18.0
79	18.0
80	18.0
81	18.0
82	18.0
83	18.0
84	18.0
85	18.0
86	18.0
87	18.0
88	18.0
89	18.5
90	19.0
91	19.0
92	19.0
93	19.0
94	19.0
95	19.0
96	19.0
97	18.5
98	18.0
99	18.5
100	19.0
101	19.0
102	19.0
103	19.0
104	19.0
105	19.0
106	19.0
107	19.0
108	19.0
109	19.5
110	20.0
111	20.0
112	20.0
113	19.5
114	19.0
115	19.5
116	20.0
117	20.0
118	20.0
119	20.0
120	20.0
121	19.5
122	19.0
123	19.5
124	20.0
125	19.5
126	19.0
127	19.0
128	19.0
129	19.0
130	19.0
131	18.5
132	18.0
133	18.0
134	18.0
135	18.0
136	18.0
137	18.0
138	18.0
139	18.5
140	19.0
141	19.0
142	19.0
143	19.0
144	19.0
145	19.5
146	20.0
147	20.0
148	20.0
149	20.0
150	20.0
151	20.0
152	20.0
153	19.5
154	19.0
155	19.0
156	19.0
157	19.0
158	19.0
159	19.0
160	19.0
161	19.0
162	19.0
163	19.5
164	20.0
165	20.0
166	20.0
167	19.5
168	19.0
169	19.0
170	19.0
171	19.5
172	20.0
173	19.5
174	19.0
175	19.0
176	19.0
177	19.5
178	20.0
179	20.0
180	20.0
181	19.5
182	19.0
183	19.0
184	19.0
185	19.5
186	20.0
187	19.0
188	18.0
189	17.0
190	16.0
191	16.0
192	16.0
193	16.0
194	16.0
195	15.5
196	15.0
197	15.0
198	15.0
199	16.0
200	17.0
201	17.0
202	17.0
203	17.0
204	17.0
205	16.5
206	16.0
207	16.0
208	16.0
209	16.5
210	17.0
211	18.0
212	19.0
213	20.0
214	21.0
215	23.0
216	25.0
217	27.0
218	29.0
219	31.0
220	33.0
221	36.0
222	39.0
223	42.5
224	46.0
225	49.0
226	52.0
227	55.0
228	58.0
229	60.5
230	63.0
231	64.5
232	66.0
233	66.5
234	67.0
235	68.0
236	69.0
237	70.0
238	71.0
239	71.5
240	72.0
241	72.5
242	73.0
243	73.0
