# Supplementary material for: Muscle oxygen saturation plateau: Definition and verification in different oxygen availability conditions in locomotor and non‐locomotor muscles
Source: Exp Physiol. 2025 Jul 29;111(2):464–73. doi: 10.1113/EP092862 (PMC12857491; doi:10.1113/EP092862)
Supplement: Supplementary file 1 — Supporting Information [file EPH-111-464-s001.zip › plateau_combined/39.csv]

	SmO2 Averaged
0	70.0
1	70.5
2	71.0
3	70.5
4	70.0
5	69.5
6	69.0
7	67.0
8	65.0
9	63.0
10	61.0
11	58.5
12	56.0
13	53.5
14	51.0
15	47.0
16	43.0
17	39.0
18	35.0
19	31.5
20	28.0
21	24.5
22	21.0
23	18.5
24	16.0
25	14.5
26	13.0
27	12.5
28	12.0
29	11.5
30	11.0
31	10.5
32	10.0
33	9.5
34	9.0
35	8.5
36	8.0
37	8.0
38	8.0
39	8.0
40	8.0
41	8.0
42	8.0
43	8.0
44	8.0
45	8.0
46	8.0
47	8.0
48	8.0
49	8.0
50	8.0
51	7.5
52	7.0
53	7.0
54	7.0
55	7.0
56	7.0
57	7.0
58	7.0
59	7.0
60	7.0
61	7.0
62	7.0
63	7.0
64	7.0
65	7.0
66	7.0
67	7.0
68	7.0
69	7.0
70	7.0
71	7.0
72	7.0
73	6.5
74	6.0
75	6.0
76	6.0
77	6.0
78	6.0
79	6.0
80	6.0
81	6.0
82	6.0
83	6.0
84	6.0
85	6.0
86	6.0
87	6.0
88	6.0
89	6.0
90	6.0
91	6.0
92	6.0
93	6.0
94	6.0
95	6.0
96	6.0
97	6.0
98	6.0
99	6.0
100	6.0
101	5.5
102	5.0
103	5.0
104	5.0
105	5.0
106	5.0
107	5.0
108	5.0
109	5.0
110	5.0
111	5.0
112	5.0
113	5.0
114	5.0
115	5.0
116	5.0
117	5.0
118	5.0
119	5.0
120	5.0
121	5.0
122	5.0
123	5.0
124	5.0
125	5.0
126	5.0
127	4.5
128	4.0
129	4.0
130	4.0
131	4.0
132	4.0
133	4.0
134	4.0
135	4.0
136	4.0
137	4.0
138	4.0
139	4.5
140	5.0
141	4.5
142	4.0
143	4.0
144	4.0
145	4.0
146	4.0
147	4.5
148	5.0
149	5.0
150	5.0
151	5.0
152	5.0
153	5.0
154	5.0
155	5.0
156	5.0
157	5.0
158	5.0
159	5.0
160	5.0
161	5.0
162	5.0
163	5.0
164	5.0
165	5.0
166	5.0
167	5.0
168	5.0
169	5.0
170	5.0
171	5.5
172	6.0
173	6.0
174	6.0
175	6.0
176	6.0
177	6.0
178	6.0
179	6.0
180	6.0
181	6.0
182	6.0
183	5.5
184	5.0
185	5.5
186	6.0
187	5.5
188	5.0
189	5.5
190	6.0
191	5.5
192	5.0
193	5.0
194	5.0
195	5.5
196	6.0
197	6.0
198	6.0
199	7.0
200	8.0
201	8.5
202	9.0
203	10.0
204	11.0
205	12.0
206	13.0
207	14.0
208	15.0
209	15.5
210	16.0
211	17.0
212	18.0
213	18.5
214	19.0
215	19.5
216	20.0
217	21.0
218	22.0
219	23.0
220	24.0
221	25.5
222	27.0
223	28.5
224	30.0
225	32.0
226	34.0
227	36.0
228	38.0
229	39.5
230	41.0
231	42.5
232	44.0
233	45.5
234	47.0
235	48.5
236	50.0
237	51.5
238	53.0
239	54.0
240	55.0
241	56.0
242	57.0
243	57.0
