# Supplementary material for: Muscle oxygen saturation plateau: Definition and verification in different oxygen availability conditions in locomotor and non‐locomotor muscles
Source: Exp Physiol. 2025 Jul 29;111(2):464–73. doi: 10.1113/EP092862 (PMC12857491; doi:10.1113/EP092862)
Supplement: Supplementary file 1 — Supporting Information [file EPH-111-464-s001.zip › plateau_combined/4.csv]

	SmO2 Averaged
0	58.0
1	58.0
2	58.0
3	57.0
4	56.0
5	55.5
6	55.0
7	54.0
8	53.0
9	51.5
10	50.0
11	48.5
12	47.0
13	45.5
14	44.0
15	41.5
16	39.0
17	36.5
18	34.0
19	32.0
20	30.0
21	27.5
22	25.0
23	23.0
24	21.0
25	20.0
26	19.0
27	18.5
28	18.0
29	17.5
30	17.0
31	16.5
32	16.0
33	16.5
34	17.0
35	16.5
36	16.0
37	15.5
38	15.0
39	14.5
40	14.0
41	13.5
42	13.0
43	12.5
44	12.0
45	12.5
46	13.0
47	12.5
48	12.0
49	12.5
50	13.0
51	12.5
52	12.0
53	12.0
54	12.0
55	12.0
56	12.0
57	12.0
58	12.0
59	12.0
60	12.0
61	12.0
62	12.0
63	12.0
64	12.0
65	12.0
66	12.0
67	11.0
68	10.0
69	9.0
70	8.0
71	9.0
72	10.0
73	9.5
74	9.0
75	9.5
76	10.0
77	10.5
78	11.0
79	12.0
80	13.0
81	12.5
82	12.0
83	12.0
84	12.0
85	12.0
86	12.0
87	12.5
88	13.0
89	12.5
90	12.0
91	12.0
92	12.0
93	12.5
94	13.0
95	12.5
96	12.0
97	11.5
98	11.0
99	11.0
100	11.0
101	11.5
102	12.0
103	12.0
104	12.0
105	12.0
106	12.0
107	12.5
108	13.0
109	13.0
110	13.0
111	13.0
112	13.0
113	12.5
114	12.0
115	12.0
116	12.0
117	12.0
118	12.0
119	11.5
120	11.0
121	10.5
122	10.0
123	10.5
124	11.0
125	11.5
126	12.0
127	12.0
128	12.0
129	12.0
130	12.0
131	12.0
132	12.0
133	11.5
134	11.0
135	11.0
136	11.0
137	11.5
138	12.0
139	12.0
140	12.0
141	12.0
142	12.0
143	11.5
144	11.0
145	11.5
146	12.0
147	12.5
148	13.0
149	13.0
150	13.0
151	13.5
152	14.0
153	14.5
154	15.0
155	15.0
156	15.0
157	14.5
158	14.0
159	14.5
160	15.0
161	14.5
162	14.0
163	14.0
164	14.0
165	14.0
166	14.0
167	13.5
168	13.0
169	13.0
170	13.0
171	13.0
172	13.0
173	13.0
174	13.0
175	13.0
176	13.0
177	13.5
178	14.0
179	13.5
180	13.0
181	13.5
182	14.0
183	14.0
184	14.0
185	13.5
186	13.0
187	13.5
188	14.0
189	14.5
190	15.0
191	14.5
192	14.0
193	14.5
194	15.0
195	15.5
196	16.0
197	16.0
198	16.0
199	16.5
200	17.0
201	17.0
202	17.0
203	17.5
204	18.0
205	17.5
206	17.0
207	17.5
208	18.0
209	18.0
210	18.0
211	19.0
212	20.0
213	20.0
214	20.0
215	20.5
216	21.0
217	21.0
218	21.0
219	20.5
220	20.0
221	19.5
222	19.0
223	19.0
224	19.0
225	19.5
226	20.0
227	20.5
228	21.0
229	21.0
230	21.0
231	21.5
232	22.0
233	22.5
234	23.0
235	23.5
236	24.0
237	24.0
238	24.0
239	24.0
240	24.0
241	24.5
242	25.0
243	25.0
