# Supplementary material for: Muscle oxygen saturation plateau: Definition and verification in different oxygen availability conditions in locomotor and non‐locomotor muscles
Source: Exp Physiol. 2025 Jul 29;111(2):464–73. doi: 10.1113/EP092862 (PMC12857491; doi:10.1113/EP092862)
Supplement: Supplementary file 1 — Supporting Information [file EPH-111-464-s001.zip › plateau_combined/40.csv]

	SmO2 Averaged
0	60.0
1	59.5
2	59.0
3	59.0
4	59.0
5	58.5
6	58.0
7	57.5
8	57.0
9	56.5
10	56.0
11	55.5
12	55.0
13	54.0
14	53.0
15	52.0
16	51.0
17	49.5
18	48.0
19	46.0
20	44.0
21	42.0
22	40.0
23	37.5
24	35.0
25	33.0
26	31.0
27	28.5
28	26.0
29	24.0
30	22.0
31	20.5
32	19.0
33	18.0
34	17.0
35	16.0
36	15.0
37	14.0
38	13.0
39	12.5
40	12.0
41	12.0
42	12.0
43	11.5
44	11.0
45	11.0
46	11.0
47	10.5
48	10.0
49	10.0
50	10.0
51	10.0
52	10.0
53	9.5
54	9.0
55	9.0
56	9.0
57	9.0
58	9.0
59	9.0
60	9.0
61	9.0
62	9.0
63	8.5
64	8.0
65	8.0
66	8.0
67	8.0
68	8.0
69	8.0
70	8.0
71	8.0
72	8.0
73	8.0
74	8.0
75	8.0
76	8.0
77	8.0
78	8.0
79	8.0
80	8.0
81	8.0
82	8.0
83	7.5
84	7.0
85	7.0
86	7.0
87	7.0
88	7.0
89	7.0
90	7.0
91	7.0
92	7.0
93	7.0
94	7.0
95	7.0
96	7.0
97	7.0
98	7.0
99	7.0
100	7.0
101	7.0
102	7.0
103	7.5
104	8.0
105	8.0
106	8.0
107	8.0
108	8.0
109	8.0
110	8.0
111	8.0
112	8.0
113	8.0
114	8.0
115	8.0
116	8.0
117	8.0
118	8.0
119	8.0
120	8.0
121	8.0
122	8.0
123	8.0
124	8.0
125	8.0
126	8.0
127	8.0
128	8.0
129	8.0
130	8.0
131	8.0
132	8.0
133	8.0
134	8.0
135	8.0
136	8.0
137	8.0
138	8.0
139	8.0
140	8.0
141	8.0
142	8.0
143	8.0
144	8.0
145	8.0
146	8.0
147	8.0
148	8.0
149	8.0
150	8.0
151	8.0
152	8.0
153	8.0
154	8.0
155	8.0
156	8.0
157	8.0
158	8.0
159	8.0
160	8.0
161	8.0
162	8.0
163	8.0
164	8.0
165	8.0
166	8.0
167	8.0
168	8.0
169	7.5
170	7.0
171	7.0
172	7.0
173	7.0
174	7.0
175	7.0
176	7.0
177	7.0
178	7.0
179	7.0
180	7.0
181	7.0
182	7.0
183	7.0
184	7.0
185	7.0
186	7.0
187	7.0
188	7.0
189	7.0
190	7.0
191	7.0
192	7.0
193	7.0
194	7.0
195	7.5
196	8.0
197	8.0
198	8.0
199	8.0
200	8.0
201	8.5
202	9.0
203	9.0
204	9.0
205	9.5
206	10.0
207	11.0
208	12.0
209	12.5
210	13.0
211	14.0
212	15.0
213	16.5
214	18.0
215	19.5
216	21.0
217	22.5
218	24.0
219	25.0
220	26.0
221	27.5
222	29.0
223	30.5
224	32.0
225	33.0
226	34.0
227	36.0
228	38.0
229	39.5
230	41.0
231	43.0
232	45.0
233	46.5
234	48.0
235	49.5
236	51.0
237	52.5
238	54.0
239	55.0
240	56.0
241	57.0
242	58.0
243	58.0
