# Supplementary material for: Muscle oxygen saturation plateau: Definition and verification in different oxygen availability conditions in locomotor and non‐locomotor muscles
Source: Exp Physiol. 2025 Jul 29;111(2):464–73. doi: 10.1113/EP092862 (PMC12857491; doi:10.1113/EP092862)
Supplement: Supplementary file 1 — Supporting Information [file EPH-111-464-s001.zip › plateau_combined/41.csv]

	SmO2 Averaged
0	48.0
1	47.5
2	47.0
3	47.0
4	47.0
5	47.5
6	48.0
7	47.5
8	47.0
9	47.0
10	47.0
11	47.5
12	48.0
13	48.0
14	48.0
15	47.5
16	47.0
17	47.0
18	47.0
19	47.0
20	47.0
21	46.0
22	45.0
23	44.0
24	43.0
25	42.0
26	41.0
27	39.0
28	37.0
29	35.0
30	33.0
31	31.5
32	30.0
33	28.5
34	27.0
35	26.5
36	26.0
37	25.5
38	25.0
39	24.5
40	24.0
41	24.0
42	24.0
43	24.0
44	24.0
45	23.5
46	23.0
47	22.5
48	22.0
49	22.5
50	23.0
51	22.5
52	22.0
53	22.0
54	22.0
55	22.0
56	22.0
57	22.0
58	22.0
59	21.5
60	21.0
61	21.0
62	21.0
63	20.5
64	20.0
65	20.0
66	20.0
67	20.0
68	20.0
69	20.5
70	21.0
71	21.0
72	21.0
73	21.0
74	21.0
75	21.0
76	21.0
77	21.0
78	21.0
79	20.5
80	20.0
81	20.0
82	20.0
83	20.5
84	21.0
85	21.0
86	21.0
87	20.5
88	20.0
89	20.0
90	20.0
91	20.0
92	20.0
93	20.0
94	20.0
95	20.0
96	20.0
97	20.0
98	20.0
99	20.0
100	20.0
101	19.5
102	19.0
103	19.0
104	19.0
105	19.0
106	19.0
107	18.5
108	18.0
109	18.0
110	18.0
111	18.0
112	18.0
113	18.0
114	18.0
115	18.0
116	18.0
117	18.5
118	19.0
119	18.5
120	18.0
121	17.5
122	17.0
123	17.0
124	17.0
125	17.0
126	17.0
127	17.0
128	17.0
129	17.5
130	18.0
131	18.0
132	18.0
133	18.0
134	18.0
135	17.5
136	17.0
137	17.0
138	17.0
139	17.0
140	17.0
141	17.0
142	17.0
143	17.0
144	17.0
145	17.0
146	17.0
147	17.5
148	18.0
149	18.5
150	19.0
151	19.0
152	19.0
153	19.0
154	19.0
155	19.0
156	19.0
157	19.0
158	19.0
159	18.5
160	18.0
161	18.0
162	18.0
163	18.0
164	18.0
165	18.5
166	19.0
167	18.5
168	18.0
169	18.0
170	18.0
171	18.0
172	18.0
173	18.5
174	19.0
175	18.5
176	18.0
177	18.0
178	18.0
179	17.5
180	17.0
181	17.5
182	18.0
183	18.0
184	18.0
185	18.0
186	18.0
187	18.0
188	18.0
189	18.0
190	18.0
191	18.0
192	18.0
193	17.5
194	17.0
195	17.5
196	18.0
197	17.5
198	17.0
199	17.5
200	18.0
201	17.5
202	17.0
203	17.5
204	18.0
205	19.0
206	20.0
207	20.0
208	20.0
209	20.5
210	21.0
211	21.5
212	22.0
213	22.0
214	22.0
215	21.5
216	21.0
217	22.0
218	23.0
219	23.5
220	24.0
221	24.0
222	24.0
223	25.0
224	26.0
225	26.5
226	27.0
227	27.5
228	28.0
229	29.0
230	30.0
231	31.5
232	33.0
233	34.5
234	36.0
235	37.0
236	38.0
237	39.5
238	41.0
239	42.0
240	43.0
241	44.0
242	45.0
243	45.0
