# Supplementary material for: Muscle oxygen saturation plateau: Definition and verification in different oxygen availability conditions in locomotor and non‐locomotor muscles
Source: Exp Physiol. 2025 Jul 29;111(2):464–73. doi: 10.1113/EP092862 (PMC12857491; doi:10.1113/EP092862)
Supplement: Supplementary file 1 — Supporting Information [file EPH-111-464-s001.zip › plateau_combined/42.csv]

	SmO2 Averaged
0	58.0
1	58.0
2	58.0
3	58.0
4	58.0
5	58.0
6	58.0
7	58.0
8	58.0
9	57.5
10	57.0
11	57.0
12	57.0
13	56.5
14	56.0
15	55.5
16	55.0
17	54.5
18	54.0
19	53.5
20	53.0
21	52.5
22	52.0
23	51.0
24	50.0
25	49.0
26	48.0
27	47.0
28	46.0
29	44.5
30	43.0
31	41.5
32	40.0
33	39.0
34	38.0
35	36.5
36	35.0
37	34.5
38	34.0
39	33.5
40	33.0
41	32.5
42	32.0
43	32.0
44	32.0
45	32.0
46	32.0
47	32.0
48	32.0
49	32.5
50	33.0
51	32.5
52	32.0
53	32.0
54	32.0
55	32.0
56	32.0
57	31.5
58	31.0
59	31.0
60	31.0
61	31.0
62	31.0
63	30.5
64	30.0
65	30.0
66	30.0
67	30.0
68	30.0
69	30.0
70	30.0
71	30.0
72	30.0
73	30.0
74	30.0
75	29.5
76	29.0
77	28.5
78	28.0
79	28.0
80	28.0
81	27.5
82	27.0
83	27.5
84	28.0
85	28.0
86	28.0
87	28.0
88	28.0
89	28.0
90	28.0
91	28.0
92	28.0
93	27.5
94	27.0
95	27.0
96	27.0
97	27.0
98	27.0
99	27.0
100	27.0
101	26.5
102	26.0
103	26.5
104	27.0
105	26.5
106	26.0
107	26.0
108	26.0
109	26.0
110	26.0
111	26.0
112	26.0
113	25.5
114	25.0
115	25.0
116	25.0
117	25.0
118	25.0
119	24.5
120	24.0
121	24.0
122	24.0
123	24.0
124	24.0
125	23.5
126	23.0
127	23.0
128	23.0
129	23.0
130	23.0
131	23.0
132	23.0
133	23.0
134	23.0
135	23.0
136	23.0
137	23.5
138	24.0
139	23.5
140	23.0
141	23.0
142	23.0
143	23.0
144	23.0
145	23.0
146	23.0
147	22.0
148	21.0
149	21.0
150	21.0
151	21.0
152	21.0
153	20.5
154	20.0
155	20.0
156	20.0
157	20.0
158	20.0
159	20.0
160	20.0
161	20.5
162	21.0
163	20.5
164	20.0
165	20.0
166	20.0
167	20.0
168	20.0
169	19.5
170	19.0
171	19.0
172	19.0
173	19.0
174	19.0
175	19.0
176	19.0
177	19.5
178	20.0
179	20.5
180	21.0
181	20.5
182	20.0
183	20.0
184	20.0
185	19.5
186	19.0
187	19.0
188	19.0
189	18.0
190	17.0
191	17.0
192	17.0
193	16.5
194	16.0
195	16.0
196	16.0
197	16.0
198	16.0
199	16.5
200	17.0
201	17.5
202	18.0
203	17.5
204	17.0
205	17.0
206	17.0
207	17.0
208	17.0
209	16.5
210	16.0
211	17.0
212	18.0
213	19.0
214	20.0
215	21.5
216	23.0
217	25.0
218	27.0
219	29.0
220	31.0
221	32.5
222	34.0
223	35.0
224	36.0
225	37.0
226	38.0
227	39.0
228	40.0
229	41.5
230	43.0
231	44.0
232	45.0
233	46.5
234	48.0
235	49.5
236	51.0
237	52.5
238	54.0
239	55.0
240	56.0
241	57.0
242	58.0
243	58.0
