# Supplementary material for: Muscle oxygen saturation plateau: Definition and verification in different oxygen availability conditions in locomotor and non‐locomotor muscles
Source: Exp Physiol. 2025 Jul 29;111(2):464–73. doi: 10.1113/EP092862 (PMC12857491; doi:10.1113/EP092862)
Supplement: Supplementary file 1 — Supporting Information [file EPH-111-464-s001.zip › plateau_combined/43.csv]

	SmO2 Averaged
0	64.0
1	62.0
2	60.0
3	58.0
4	56.0
5	54.5
6	53.0
7	51.5
8	50.0
9	49.0
10	48.0
11	47.0
12	46.0
13	45.0
14	44.0
15	43.5
16	43.0
17	42.0
18	41.0
19	40.0
20	39.0
21	38.5
22	38.0
23	38.0
24	38.0
25	37.5
26	37.0
27	36.5
28	36.0
29	35.5
30	35.0
31	34.0
32	33.0
33	31.5
34	30.0
35	28.5
36	27.0
37	24.5
38	22.0
39	20.0
40	18.0
41	16.5
42	15.0
43	13.5
44	12.0
45	11.5
46	11.0
47	11.0
48	11.0
49	11.0
50	11.0
51	11.0
52	11.0
53	11.0
54	11.0
55	11.0
56	11.0
57	11.0
58	11.0
59	11.0
60	11.0
61	11.0
62	11.0
63	10.5
64	10.0
65	10.0
66	10.0
67	10.0
68	10.0
69	10.0
70	10.0
71	10.0
72	10.0
73	10.0
74	10.0
75	10.0
76	10.0
77	10.0
78	10.0
79	10.0
80	10.0
81	9.5
82	9.0
83	9.5
84	10.0
85	10.0
86	10.0
87	10.0
88	10.0
89	10.0
90	10.0
91	10.0
92	10.0
93	10.0
94	10.0
95	9.5
96	9.0
97	9.0
98	9.0
99	9.0
100	9.0
101	9.0
102	9.0
103	9.0
104	9.0
105	9.5
106	10.0
107	10.0
108	10.0
109	10.0
110	10.0
111	10.0
112	10.0
113	10.0
114	10.0
115	10.0
116	10.0
117	10.0
118	10.0
119	10.0
120	10.0
121	10.0
122	10.0
123	10.0
124	10.0
125	10.0
126	10.0
127	10.0
128	10.0
129	10.0
130	10.0
131	10.5
132	11.0
133	10.5
134	10.0
135	10.0
136	10.0
137	10.0
138	10.0
139	10.0
140	10.0
141	10.0
142	10.0
143	10.0
144	10.0
145	10.5
146	11.0
147	10.5
148	10.0
149	10.0
150	10.0
151	10.0
152	10.0
153	10.0
154	10.0
155	10.0
156	10.0
157	10.0
158	10.0
159	10.5
160	11.0
161	11.0
162	11.0
163	11.0
164	11.0
165	11.0
166	11.0
167	10.5
168	10.0
169	10.0
170	10.0
171	10.0
172	10.0
173	10.0
174	10.0
175	10.0
176	10.0
177	10.0
178	10.0
179	10.0
180	10.0
181	10.0
182	10.0
183	10.0
184	10.0
185	10.0
186	10.0
187	10.0
188	10.0
189	10.0
190	10.0
191	10.0
192	10.0
193	10.0
194	10.0
195	10.0
196	10.0
197	10.0
198	10.0
199	10.0
200	10.0
201	10.0
202	10.0
203	10.5
204	11.0
205	11.0
206	11.0
207	11.0
208	11.0
209	11.0
210	11.0
211	11.0
212	11.0
213	11.5
214	12.0
215	13.0
216	14.0
217	14.5
218	15.0
219	16.0
220	17.0
221	19.0
222	21.0
223	22.0
224	23.0
225	25.0
226	27.0
227	28.5
228	30.0
229	32.5
230	35.0
231	37.0
232	39.0
233	41.5
234	44.0
235	46.5
236	49.0
237	51.5
238	54.0
239	56.0
240	58.0
241	60.5
242	63.0
243	63.0
