# Supplementary material for: Muscle oxygen saturation plateau: Definition and verification in different oxygen availability conditions in locomotor and non‐locomotor muscles
Source: Exp Physiol. 2025 Jul 29;111(2):464–73. doi: 10.1113/EP092862 (PMC12857491; doi:10.1113/EP092862)
Supplement: Supplementary file 1 — Supporting Information [file EPH-111-464-s001.zip › plateau_combined/44.csv]

	SmO2 Averaged
0	61.0
1	60.5
2	60.0
3	59.5
4	59.0
5	59.0
6	59.0
7	58.5
8	58.0
9	58.0
10	58.0
11	57.5
12	57.0
13	57.0
14	57.0
15	56.5
16	56.0
17	56.0
18	56.0
19	56.0
20	56.0
21	56.0
22	56.0
23	56.5
24	57.0
25	57.0
26	57.0
27	56.5
28	56.0
29	54.5
30	53.0
31	51.0
32	49.0
33	47.0
34	45.0
35	43.0
36	41.0
37	39.0
38	37.0
39	36.5
40	36.0
41	35.0
42	34.0
43	34.0
44	34.0
45	33.5
46	33.0
47	33.0
48	33.0
49	33.0
50	33.0
51	33.0
52	33.0
53	32.5
54	32.0
55	32.0
56	32.0
57	32.0
58	32.0
59	32.0
60	32.0
61	31.5
62	31.0
63	31.0
64	31.0
65	31.0
66	31.0
67	31.0
68	31.0
69	30.5
70	30.0
71	30.0
72	30.0
73	29.5
74	29.0
75	29.0
76	29.0
77	28.5
78	28.0
79	28.0
80	28.0
81	27.5
82	27.0
83	27.0
84	27.0
85	27.0
86	27.0
87	27.0
88	27.0
89	27.0
90	27.0
91	26.5
92	26.0
93	26.0
94	26.0
95	26.0
96	26.0
97	25.5
98	25.0
99	24.5
100	24.0
101	24.0
102	24.0
103	24.0
104	24.0
105	24.0
106	24.0
107	24.0
108	24.0
109	24.0
110	24.0
111	24.5
112	25.0
113	25.0
114	25.0
115	25.0
116	25.0
117	25.0
118	25.0
119	25.0
120	25.0
121	25.0
122	25.0
123	25.0
124	25.0
125	24.5
126	24.0
127	24.0
128	24.0
129	24.0
130	24.0
131	24.0
132	24.0
133	24.0
134	24.0
135	24.0
136	24.0
137	24.0
138	24.0
139	24.0
140	24.0
141	24.0
142	24.0
143	23.5
144	23.0
145	23.0
146	23.0
147	23.0
148	23.0
149	22.5
150	22.0
151	22.0
152	22.0
153	22.0
154	22.0
155	22.0
156	22.0
157	22.0
158	22.0
159	22.0
160	22.0
161	22.0
162	22.0
163	22.0
164	22.0
165	21.5
166	21.0
167	21.0
168	21.0
169	21.0
170	21.0
171	20.5
172	20.0
173	20.0
174	20.0
175	20.0
176	20.0
177	20.0
178	20.0
179	20.0
180	20.0
181	20.0
182	20.0
183	20.0
184	20.0
185	20.0
186	20.0
187	20.0
188	20.0
189	20.0
190	20.0
191	20.0
192	20.0
193	20.0
194	20.0
195	20.0
196	20.0
197	20.0
198	20.0
199	19.5
200	19.0
201	19.5
202	20.0
203	20.0
204	20.0
205	20.0
206	20.0
207	20.0
208	20.0
209	20.5
210	21.0
211	21.5
212	22.0
213	23.0
214	24.0
215	25.0
216	26.0
217	27.0
218	28.0
219	29.5
220	31.0
221	32.5
222	34.0
223	35.0
224	36.0
225	37.5
226	39.0
227	40.5
228	42.0
229	43.5
230	45.0
231	47.0
232	49.0
233	51.0
234	53.0
235	54.5
236	56.0
237	57.0
238	58.0
239	59.0
240	60.0
241	60.5
242	61.0
243	61.0
