# Supplementary material for: Muscle oxygen saturation plateau: Definition and verification in different oxygen availability conditions in locomotor and non‐locomotor muscles
Source: Exp Physiol. 2025 Jul 29;111(2):464–73. doi: 10.1113/EP092862 (PMC12857491; doi:10.1113/EP092862)
Supplement: Supplementary file 1 — Supporting Information [file EPH-111-464-s001.zip › plateau_combined/45.csv]

	SmO2 Averaged
0	52.0
1	52.0
2	52.0
3	52.5
4	53.0
5	53.0
6	53.0
7	53.0
8	53.0
9	53.0
10	53.0
11	53.5
12	54.0
13	54.0
14	54.0
15	53.5
16	53.0
17	53.0
18	53.0
19	52.5
20	52.0
21	51.0
22	50.0
23	49.0
24	48.0
25	47.0
26	46.0
27	44.5
28	43.0
29	42.0
30	41.0
31	39.5
32	38.0
33	37.0
34	36.0
35	34.5
36	33.0
37	32.5
38	32.0
39	31.0
40	30.0
41	29.5
42	29.0
43	28.5
44	28.0
45	27.5
46	27.0
47	26.5
48	26.0
49	25.5
50	25.0
51	24.5
52	24.0
53	23.5
54	23.0
55	23.0
56	23.0
57	23.0
58	23.0
59	23.0
60	23.0
61	23.0
62	23.0
63	22.5
64	22.0
65	22.0
66	22.0
67	22.0
68	22.0
69	22.0
70	22.0
71	22.0
72	22.0
73	22.0
74	22.0
75	22.0
76	22.0
77	21.5
78	21.0
79	21.0
80	21.0
81	21.0
82	21.0
83	20.5
84	20.0
85	20.0
86	20.0
87	19.5
88	19.0
89	19.0
90	19.0
91	19.0
92	19.0
93	19.0
94	19.0
95	19.0
96	19.0
97	19.0
98	19.0
99	19.0
100	19.0
101	18.5
102	18.0
103	18.0
104	18.0
105	18.0
106	18.0
107	18.0
108	18.0
109	17.5
110	17.0
111	17.0
112	17.0
113	17.0
114	17.0
115	17.0
116	17.0
117	17.0
118	17.0
119	17.0
120	17.0
121	17.0
122	17.0
123	17.5
124	18.0
125	18.0
126	18.0
127	18.0
128	18.0
129	18.0
130	18.0
131	18.0
132	18.0
133	18.0
134	18.0
135	18.0
136	18.0
137	18.0
138	18.0
139	18.0
140	18.0
141	18.0
142	18.0
143	18.0
144	18.0
145	18.5
146	19.0
147	19.0
148	19.0
149	19.0
150	19.0
151	18.5
152	18.0
153	18.5
154	19.0
155	18.5
156	18.0
157	18.0
158	18.0
159	18.0
160	18.0
161	18.0
162	18.0
163	18.0
164	18.0
165	18.5
166	19.0
167	19.0
168	19.0
169	19.5
170	20.0
171	20.0
172	20.0
173	20.5
174	21.0
175	21.0
176	21.0
177	21.0
178	21.0
179	21.0
180	21.0
181	21.0
182	21.0
183	20.5
184	20.0
185	19.5
186	19.0
187	19.0
188	19.0
189	18.5
190	18.0
191	18.0
192	18.0
193	18.0
194	18.0
195	18.0
196	18.0
197	17.5
198	17.0
199	17.0
200	17.0
201	17.0
202	17.0
203	17.0
204	17.0
205	17.0
206	17.0
207	17.0
208	17.0
209	17.0
210	17.0
211	17.5
212	18.0
213	19.0
214	20.0
215	21.5
216	23.0
217	25.0
218	27.0
219	29.0
220	31.0
221	33.0
222	35.0
223	37.5
224	40.0
225	42.0
226	44.0
227	46.0
228	48.0
229	49.5
230	51.0
231	53.0
232	55.0
233	56.0
234	57.0
235	58.0
236	59.0
237	60.0
238	61.0
239	62.0
240	63.0
241	63.5
242	64.0
243	64.0
