# Supplementary material for: Muscle oxygen saturation plateau: Definition and verification in different oxygen availability conditions in locomotor and non‐locomotor muscles
Source: Exp Physiol. 2025 Jul 29;111(2):464–73. doi: 10.1113/EP092862 (PMC12857491; doi:10.1113/EP092862)
Supplement: Supplementary file 1 — Supporting Information [file EPH-111-464-s001.zip › plateau_combined/46.csv]

	SmO2 Averaged
0	41.0
1	41.0
2	41.0
3	41.0
4	41.0
5	41.5
6	42.0
7	42.0
8	42.0
9	42.0
10	42.0
11	42.0
12	42.0
13	42.0
14	42.0
15	41.5
16	41.0
17	41.5
18	42.0
19	42.5
20	43.0
21	43.0
22	43.0
23	43.0
24	43.0
25	43.5
26	44.0
27	43.5
28	43.0
29	41.5
30	40.0
31	38.5
32	37.0
33	34.5
34	32.0
35	29.5
36	27.0
37	24.0
38	21.0
39	19.0
40	17.0
41	15.5
42	14.0
43	13.0
44	12.0
45	11.5
46	11.0
47	10.0
48	9.0
49	9.0
50	9.0
51	8.0
52	7.0
53	7.0
54	7.0
55	6.5
56	6.0
57	6.0
58	6.0
59	6.0
60	6.0
61	6.0
62	6.0
63	6.0
64	6.0
65	6.0
66	6.0
67	6.0
68	6.0
69	6.0
70	6.0
71	6.0
72	6.0
73	6.0
74	6.0
75	6.0
76	6.0
77	5.5
78	5.0
79	5.0
80	5.0
81	5.0
82	5.0
83	5.0
84	5.0
85	5.0
86	5.0
87	5.0
88	5.0
89	5.5
90	6.0
91	6.0
92	6.0
93	6.0
94	6.0
95	6.0
96	6.0
97	6.0
98	6.0
99	5.5
100	5.0
101	5.0
102	5.0
103	5.0
104	5.0
105	5.0
106	5.0
107	5.5
108	6.0
109	6.0
110	6.0
111	6.0
112	6.0
113	6.0
114	6.0
115	6.0
116	6.0
117	5.5
118	5.0
119	5.0
120	5.0
121	5.0
122	5.0
123	5.5
124	6.0
125	6.0
126	6.0
127	6.0
128	6.0
129	6.0
130	6.0
131	6.0
132	6.0
133	6.0
134	6.0
135	5.5
136	5.0
137	5.0
138	5.0
139	5.0
140	5.0
141	5.5
142	6.0
143	6.0
144	6.0
145	6.0
146	6.0
147	6.0
148	6.0
149	6.0
150	6.0
151	6.0
152	6.0
153	6.0
154	6.0
155	6.0
156	6.0
157	6.0
158	6.0
159	5.5
160	5.0
161	5.0
162	5.0
163	5.5
164	6.0
165	6.0
166	6.0
167	6.0
168	6.0
169	6.0
170	6.0
171	5.5
172	5.0
173	5.0
174	5.0
175	5.0
176	5.0
177	5.0
178	5.0
179	5.0
180	5.0
181	5.0
182	5.0
183	5.0
184	5.0
185	5.0
186	5.0
187	5.5
188	6.0
189	6.0
190	6.0
191	6.0
192	6.0
193	6.0
194	6.0
195	6.0
196	6.0
197	6.0
198	6.0
199	6.0
200	6.0
201	6.0
202	6.0
203	6.0
204	6.0
205	6.0
206	6.0
207	6.0
208	6.0
209	6.0
210	6.0
211	6.5
212	7.0
213	8.5
214	10.0
215	11.5
216	13.0
217	14.5
218	16.0
219	18.5
220	21.0
221	23.0
222	25.0
223	27.5
224	30.0
225	32.5
226	35.0
227	38.5
228	42.0
229	45.0
230	48.0
231	51.0
232	54.0
233	57.0
234	60.0
235	62.0
236	64.0
237	66.0
238	68.0
239	69.5
240	71.0
241	72.0
242	73.0
243	73.0
