# Supplementary material for: Muscle oxygen saturation plateau: Definition and verification in different oxygen availability conditions in locomotor and non‐locomotor muscles
Source: Exp Physiol. 2025 Jul 29;111(2):464–73. doi: 10.1113/EP092862 (PMC12857491; doi:10.1113/EP092862)
Supplement: Supplementary file 1 — Supporting Information [file EPH-111-464-s001.zip › plateau_combined/47.csv]

	SmO2 Averaged
0	78.0
1	78.0
2	78.0
3	77.5
4	77.0
5	77.0
6	77.0
7	77.0
8	77.0
9	77.0
10	77.0
11	76.5
12	76.0
13	75.0
14	74.0
15	73.5
16	73.0
17	72.0
18	71.0
19	70.5
20	70.0
21	70.0
22	70.0
23	70.0
24	70.0
25	70.0
26	70.0
27	69.5
28	69.0
29	68.0
30	67.0
31	65.0
32	63.0
33	60.5
34	58.0
35	55.5
36	53.0
37	50.0
38	47.0
39	45.0
40	43.0
41	42.0
42	41.0
43	40.0
44	39.0
45	39.0
46	39.0
47	39.0
48	39.0
49	38.5
50	38.0
51	38.0
52	38.0
53	38.0
54	38.0
55	37.5
56	37.0
57	36.5
58	36.0
59	35.5
60	35.0
61	34.5
62	34.0
63	34.0
64	34.0
65	34.0
66	34.0
67	34.0
68	34.0
69	34.0
70	34.0
71	34.0
72	34.0
73	34.0
74	34.0
75	34.0
76	34.0
77	33.5
78	33.0
79	33.0
80	33.0
81	32.5
82	32.0
83	32.0
84	32.0
85	31.5
86	31.0
87	30.5
88	30.0
89	30.0
90	30.0
91	30.0
92	30.0
93	30.0
94	30.0
95	30.5
96	31.0
97	31.0
98	31.0
99	31.5
100	32.0
101	32.0
102	32.0
103	31.5
104	31.0
105	31.0
106	31.0
107	31.0
108	31.0
109	31.0
110	31.0
111	31.0
112	31.0
113	31.0
114	31.0
115	31.0
116	31.0
117	31.5
118	32.0
119	32.5
120	33.0
121	32.5
122	32.0
123	32.0
124	32.0
125	31.5
126	31.0
127	30.5
128	30.0
129	30.0
130	30.0
131	30.0
132	30.0
133	29.5
134	29.0
135	29.0
136	29.0
137	28.5
138	28.0
139	28.0
140	28.0
141	27.5
142	27.0
143	27.0
144	27.0
145	27.5
146	28.0
147	28.0
148	28.0
149	28.0
150	28.0
151	28.0
152	28.0
153	28.0
154	28.0
155	28.0
156	28.0
157	28.0
158	28.0
159	28.0
160	28.0
161	28.0
162	28.0
163	28.0
164	28.0
165	27.5
166	27.0
167	27.0
168	27.0
169	27.0
170	27.0
171	27.0
172	27.0
173	27.0
174	27.0
175	26.5
176	26.0
177	26.0
178	26.0
179	26.0
180	26.0
181	26.0
182	26.0
183	26.0
184	26.0
185	26.0
186	26.0
187	25.5
188	25.0
189	25.0
190	25.0
191	25.0
192	25.0
193	25.5
194	26.0
195	26.0
196	26.0
197	26.0
198	26.0
199	26.0
200	26.0
201	26.0
202	26.0
203	26.0
204	26.0
205	25.5
206	25.0
207	25.0
208	25.0
209	25.5
210	26.0
211	26.5
212	27.0
213	28.0
214	29.0
215	30.5
216	32.0
217	34.0
218	36.0
219	38.0
220	40.0
221	41.5
222	43.0
223	45.0
224	47.0
225	48.5
226	50.0
227	52.5
228	55.0
229	57.0
230	59.0
231	61.0
232	63.0
233	65.0
234	67.0
235	68.5
236	70.0
237	71.5
238	73.0
239	74.0
240	75.0
241	76.0
242	77.0
243	77.0
