# Supplementary material for: Muscle oxygen saturation plateau: Definition and verification in different oxygen availability conditions in locomotor and non‐locomotor muscles
Source: Exp Physiol. 2025 Jul 29;111(2):464–73. doi: 10.1113/EP092862 (PMC12857491; doi:10.1113/EP092862)
Supplement: Supplementary file 1 — Supporting Information [file EPH-111-464-s001.zip › plateau_combined/48.csv]

	SmO2 Averaged
0	38.0
1	38.0
2	38.0
3	38.0
4	38.0
5	38.0
6	38.0
7	38.0
8	38.0
9	38.0
10	38.0
11	38.0
12	38.0
13	38.0
14	38.0
15	38.0
16	38.0
17	38.0
18	38.0
19	37.5
20	37.0
21	37.0
22	37.0
23	36.5
24	36.0
25	35.5
26	35.0
27	34.5
28	34.0
29	33.5
30	33.0
31	32.5
32	32.0
33	31.0
34	30.0
35	29.5
36	29.0
37	28.0
38	27.0
39	26.5
40	26.0
41	25.5
42	25.0
43	24.5
44	24.0
45	24.0
46	24.0
47	24.0
48	24.0
49	24.0
50	24.0
51	24.0
52	24.0
53	24.0
54	24.0
55	24.0
56	24.0
57	24.0
58	24.0
59	24.0
60	24.0
61	23.5
62	23.0
63	23.0
64	23.0
65	23.0
66	23.0
67	23.0
68	23.0
69	23.0
70	23.0
71	23.0
72	23.0
73	22.5
74	22.0
75	22.0
76	22.0
77	22.0
78	22.0
79	22.0
80	22.0
81	22.0
82	22.0
83	22.0
84	22.0
85	22.0
86	22.0
87	22.0
88	22.0
89	22.0
90	22.0
91	22.0
92	22.0
93	22.0
94	22.0
95	22.0
96	22.0
97	22.0
98	22.0
99	22.0
100	22.0
101	22.5
102	23.0
103	23.0
104	23.0
105	23.5
106	24.0
107	24.0
108	24.0
109	23.5
110	23.0
111	23.0
112	23.0
113	22.5
114	22.0
115	22.0
116	22.0
117	22.0
118	22.0
119	22.0
120	22.0
121	22.0
122	22.0
123	22.0
124	22.0
125	22.0
126	22.0
127	22.0
128	22.0
129	22.0
130	22.0
131	22.0
132	22.0
133	22.0
134	22.0
135	22.0
136	22.0
137	22.0
138	22.0
139	22.0
140	22.0
141	22.0
142	22.0
143	22.0
144	22.0
145	22.0
146	22.0
147	22.0
148	22.0
149	22.0
150	22.0
151	22.0
152	22.0
153	22.0
154	22.0
155	22.0
156	22.0
157	22.0
158	22.0
159	22.0
160	22.0
161	21.5
162	21.0
163	21.0
164	21.0
165	21.0
166	21.0
167	21.0
168	21.0
169	21.0
170	21.0
171	21.0
172	21.0
173	20.5
174	20.0
175	20.0
176	20.0
177	20.0
178	20.0
179	20.0
180	20.0
181	20.0
182	20.0
183	20.0
184	20.0
185	20.0
186	20.0
187	20.0
188	20.0
189	20.0
190	20.0
191	20.0
192	20.0
193	20.0
194	20.0
195	20.0
196	20.0
197	19.5
198	19.0
199	19.0
200	19.0
201	19.0
202	19.0
203	19.0
204	19.0
205	19.0
206	19.0
207	19.0
208	19.0
209	19.5
210	20.0
211	21.0
212	22.0
213	22.0
214	22.0
215	22.5
216	23.0
217	24.0
218	25.0
219	25.0
220	25.0
221	25.0
222	25.0
223	25.5
224	26.0
225	26.5
226	27.0
227	28.0
228	29.0
229	29.5
230	30.0
231	30.5
232	31.0
233	31.5
234	32.0
235	32.5
236	33.0
237	33.5
238	34.0
239	34.5
240	35.0
241	35.0
242	35.0
243	35.0
