# Supplementary material for: Muscle oxygen saturation plateau: Definition and verification in different oxygen availability conditions in locomotor and non‐locomotor muscles
Source: Exp Physiol. 2025 Jul 29;111(2):464–73. doi: 10.1113/EP092862 (PMC12857491; doi:10.1113/EP092862)
Supplement: Supplementary file 1 — Supporting Information [file EPH-111-464-s001.zip › plateau_combined/49.csv]

	SmO2 Averaged
0	74.0
1	73.5
2	73.0
3	72.5
4	72.0
5	72.0
6	72.0
7	72.0
8	72.0
9	72.0
10	72.0
11	72.0
12	72.0
13	72.0
14	72.0
15	72.0
16	72.0
17	71.5
18	71.0
19	71.0
20	71.0
21	70.0
22	69.0
23	67.5
24	66.0
25	63.5
26	61.0
27	58.5
28	56.0
29	52.5
30	49.0
31	47.0
32	45.0
33	44.0
34	43.0
35	42.5
36	42.0
37	42.5
38	43.0
39	43.5
40	44.0
41	44.5
42	45.0
43	45.0
44	45.0
45	45.0
46	45.0
47	45.0
48	45.0
49	45.0
50	45.0
51	45.0
52	45.0
53	45.0
54	45.0
55	45.5
56	46.0
57	46.5
58	47.0
59	47.5
60	48.0
61	48.5
62	49.0
63	49.5
64	50.0
65	50.0
66	50.0
67	50.0
68	50.0
69	50.0
70	50.0
71	50.0
72	50.0
73	49.5
74	49.0
75	48.5
76	48.0
77	47.5
78	47.0
79	46.5
80	46.0
81	46.0
82	46.0
83	45.5
84	45.0
85	45.0
86	45.0
87	45.5
88	46.0
89	46.0
90	46.0
91	46.0
92	46.0
93	46.5
94	47.0
95	47.0
96	47.0
97	47.5
98	48.0
99	48.0
100	48.0
101	48.5
102	49.0
103	49.0
104	49.0
105	49.5
106	50.0
107	50.0
108	50.0
109	50.0
110	50.0
111	50.0
112	50.0
113	49.5
114	49.0
115	49.0
116	49.0
117	48.5
118	48.0
119	47.5
120	47.0
121	47.0
122	47.0
123	46.5
124	46.0
125	46.0
126	46.0
127	46.0
128	46.0
129	46.0
130	46.0
131	46.0
132	46.0
133	46.0
134	46.0
135	46.0
136	46.0
137	45.5
138	45.0
139	45.0
140	45.0
141	44.5
142	44.0
143	43.5
144	43.0
145	42.5
146	42.0
147	41.5
148	41.0
149	40.5
150	40.0
151	39.0
152	38.0
153	37.0
154	36.0
155	35.0
156	34.0
157	33.0
158	32.0
159	32.0
160	32.0
161	31.5
162	31.0
163	31.0
164	31.0
165	31.0
166	31.0
167	31.5
168	32.0
169	32.0
170	32.0
171	32.0
172	32.0
173	32.0
174	32.0
175	32.0
176	32.0
177	32.0
178	32.0
179	32.5
180	33.0
181	33.5
182	34.0
183	34.5
184	35.0
185	35.0
186	35.0
187	35.0
188	35.0
189	35.0
190	35.0
191	35.0
192	35.0
193	35.0
194	35.0
195	35.5
196	36.0
197	34.5
198	33.0
199	32.0
200	31.0
201	30.0
202	29.0
203	28.0
204	27.0
205	26.0
206	25.0
207	25.0
208	25.0
209	26.0
210	27.0
211	27.0
212	27.0
213	27.5
214	28.0
215	28.5
216	29.0
217	29.5
218	30.0
219	31.0
220	32.0
221	34.0
222	36.0
223	38.0
224	40.0
225	42.0
226	44.0
227	45.5
228	47.0
229	48.0
230	49.0
231	49.0
232	49.0
233	49.0
234	49.0
235	49.0
236	49.0
237	49.5
238	50.0
239	50.5
240	51.0
241	51.5
242	52.0
243	52.0
