# Supplementary material for: Muscle oxygen saturation plateau: Definition and verification in different oxygen availability conditions in locomotor and non‐locomotor muscles
Source: Exp Physiol. 2025 Jul 29;111(2):464–73. doi: 10.1113/EP092862 (PMC12857491; doi:10.1113/EP092862)
Supplement: Supplementary file 1 — Supporting Information [file EPH-111-464-s001.zip › plateau_combined/5.csv]

	SmO2 Averaged
0	59.0
1	59.0
2	59.0
3	59.0
4	59.0
5	59.0
6	59.0
7	59.0
8	59.0
9	58.5
10	58.0
11	57.0
12	56.0
13	55.0
14	54.0
15	52.0
16	50.0
17	48.0
18	46.0
19	44.0
20	42.0
21	40.0
22	38.0
23	36.5
24	35.0
25	33.5
26	32.0
27	30.5
28	29.0
29	28.0
30	27.0
31	26.5
32	26.0
33	25.5
34	25.0
35	24.0
36	23.0
37	23.0
38	23.0
39	23.0
40	23.0
41	22.5
42	22.0
43	22.0
44	22.0
45	22.0
46	22.0
47	21.5
48	21.0
49	20.5
50	20.0
51	20.0
52	20.0
53	20.0
54	20.0
55	20.0
56	20.0
57	20.0
58	20.0
59	20.0
60	20.0
61	20.0
62	20.0
63	19.5
64	19.0
65	18.5
66	18.0
67	18.0
68	18.0
69	18.0
70	18.0
71	18.0
72	18.0
73	18.0
74	18.0
75	18.0
76	18.0
77	17.5
78	17.0
79	17.0
80	17.0
81	17.0
82	17.0
83	17.0
84	17.0
85	17.5
86	18.0
87	17.5
88	17.0
89	17.5
90	18.0
91	17.5
92	17.0
93	17.0
94	17.0
95	17.0
96	17.0
97	16.5
98	16.0
99	16.5
100	17.0
101	16.5
102	16.0
103	16.0
104	16.0
105	16.0
106	16.0
107	16.5
108	17.0
109	16.5
110	16.0
111	16.0
112	16.0
113	16.5
114	17.0
115	17.0
116	17.0
117	16.5
118	16.0
119	16.0
120	16.0
121	16.0
122	16.0
123	16.0
124	16.0
125	15.5
126	15.0
127	15.5
128	16.0
129	16.0
130	16.0
131	15.5
132	15.0
133	15.0
134	15.0
135	15.0
136	15.0
137	15.0
138	15.0
139	14.5
140	14.0
141	14.0
142	14.0
143	14.0
144	14.0
145	14.0
146	14.0
147	14.0
148	14.0
149	13.5
150	13.0
151	13.0
152	13.0
153	13.0
154	13.0
155	13.0
156	13.0
157	13.0
158	13.0
159	13.0
160	13.0
161	13.5
162	14.0
163	14.0
164	14.0
165	14.0
166	14.0
167	14.0
168	14.0
169	14.0
170	14.0
171	14.0
172	14.0
173	13.5
174	13.0
175	13.0
176	13.0
177	13.0
178	13.0
179	13.0
180	13.0
181	13.0
182	13.0
183	13.0
184	13.0
185	13.0
186	13.0
187	13.5
188	14.0
189	14.0
190	14.0
191	13.5
192	13.0
193	12.5
194	12.0
195	12.0
196	12.0
197	12.0
198	12.0
199	11.5
200	11.0
201	11.0
202	11.0
203	11.0
204	11.0
205	11.0
206	11.0
207	11.5
208	12.0
209	13.0
210	14.0
211	15.0
212	16.0
213	17.0
214	18.0
215	19.0
216	20.0
217	20.5
218	21.0
219	22.0
220	23.0
221	23.5
222	24.0
223	25.0
224	26.0
225	27.5
226	29.0
227	30.0
228	31.0
229	32.0
230	33.0
231	34.5
232	36.0
233	37.5
234	39.0
235	40.0
236	41.0
237	42.5
238	44.0
239	45.0
240	46.0
241	47.5
242	49.0
243	49.0
