# Supplementary material for: Muscle oxygen saturation plateau: Definition and verification in different oxygen availability conditions in locomotor and non‐locomotor muscles
Source: Exp Physiol. 2025 Jul 29;111(2):464–73. doi: 10.1113/EP092862 (PMC12857491; doi:10.1113/EP092862)
Supplement: Supplementary file 1 — Supporting Information [file EPH-111-464-s001.zip › plateau_combined/50.csv]

	SmO2 Averaged
0	57.0
1	56.5
2	56.0
3	56.0
4	56.0
5	56.0
6	56.0
7	56.0
8	56.0
9	56.5
10	57.0
11	57.0
12	57.0
13	57.0
14	57.0
15	57.5
16	58.0
17	58.0
18	58.0
19	58.0
20	58.0
21	58.0
22	58.0
23	58.0
24	58.0
25	58.0
26	58.0
27	57.5
28	57.0
29	56.0
30	55.0
31	53.0
32	51.0
33	48.5
34	46.0
35	42.5
36	39.0
37	36.0
38	33.0
39	29.5
40	26.0
41	24.0
42	22.0
43	20.5
44	19.0
45	17.5
46	16.0
47	15.5
48	15.0
49	14.5
50	14.0
51	13.5
52	13.0
53	12.5
54	12.0
55	12.0
56	12.0
57	12.0
58	12.0
59	11.5
60	11.0
61	11.0
62	11.0
63	11.0
64	11.0
65	11.0
66	11.0
67	10.5
68	10.0
69	10.0
70	10.0
71	10.0
72	10.0
73	10.0
74	10.0
75	9.5
76	9.0
77	9.0
78	9.0
79	9.5
80	10.0
81	9.5
82	9.0
83	9.0
84	9.0
85	9.0
86	9.0
87	9.0
88	9.0
89	9.0
90	9.0
91	9.0
92	9.0
93	9.0
94	9.0
95	9.0
96	9.0
97	9.0
98	9.0
99	8.5
100	8.0
101	8.5
102	9.0
103	9.0
104	9.0
105	9.0
106	9.0
107	8.5
108	8.0
109	8.0
110	8.0
111	8.0
112	8.0
113	8.0
114	8.0
115	8.0
116	8.0
117	8.0
118	8.0
119	8.0
120	8.0
121	8.0
122	8.0
123	8.0
124	8.0
125	8.0
126	8.0
127	8.0
128	8.0
129	8.0
130	8.0
131	8.0
132	8.0
133	8.0
134	8.0
135	7.5
136	7.0
137	7.5
138	8.0
139	8.0
140	8.0
141	8.0
142	8.0
143	8.0
144	8.0
145	8.0
146	8.0
147	7.5
148	7.0
149	7.0
150	7.0
151	7.0
152	7.0
153	7.5
154	8.0
155	8.0
156	8.0
157	8.0
158	8.0
159	8.0
160	8.0
161	8.0
162	8.0
163	8.0
164	8.0
165	7.5
166	7.0
167	7.5
168	8.0
169	8.0
170	8.0
171	7.5
172	7.0
173	7.0
174	7.0
175	7.5
176	8.0
177	8.0
178	8.0
179	7.5
180	7.0
181	7.0
182	7.0
183	7.5
184	8.0
185	8.0
186	8.0
187	8.0
188	8.0
189	8.0
190	8.0
191	8.0
192	8.0
193	8.0
194	8.0
195	8.0
196	8.0
197	7.5
198	7.0
199	7.0
200	7.0
201	7.5
202	8.0
203	8.0
204	8.0
205	8.0
206	8.0
207	8.0
208	8.0
209	8.0
210	8.0
211	8.5
212	9.0
213	9.0
214	9.0
215	10.0
216	11.0
217	12.0
218	13.0
219	14.0
220	15.0
221	16.5
222	18.0
223	20.0
224	22.0
225	24.0
226	26.0
227	28.5
228	31.0
229	34.0
230	37.0
231	40.0
232	43.0
233	46.0
234	49.0
235	52.0
236	55.0
237	57.5
238	60.0
239	62.0
240	64.0
241	66.0
242	68.0
243	68.0
