# Supplementary material for: Muscle oxygen saturation plateau: Definition and verification in different oxygen availability conditions in locomotor and non‐locomotor muscles
Source: Exp Physiol. 2025 Jul 29;111(2):464–73. doi: 10.1113/EP092862 (PMC12857491; doi:10.1113/EP092862)
Supplement: Supplementary file 1 — Supporting Information [file EPH-111-464-s001.zip › plateau_combined/51.csv]

	SmO2 Averaged
0	45.0
1	44.5
2	44.0
3	44.5
4	45.0
5	45.5
6	46.0
7	46.5
8	47.0
9	48.0
10	49.0
11	49.5
12	50.0
13	50.5
14	51.0
15	52.0
16	53.0
17	53.5
18	54.0
19	54.0
20	54.0
21	54.0
22	54.0
23	53.5
24	53.0
25	52.5
26	52.0
27	51.5
28	51.0
29	50.5
30	50.0
31	49.0
32	48.0
33	46.5
34	45.0
35	44.0
36	43.0
37	41.5
38	40.0
39	38.5
40	37.0
41	35.5
42	34.0
43	32.5
44	31.0
45	30.0
46	29.0
47	28.0
48	27.0
49	26.5
50	26.0
51	26.0
52	26.0
53	26.0
54	26.0
55	25.5
56	25.0
57	25.0
58	25.0
59	24.5
60	24.0
61	24.0
62	24.0
63	23.5
64	23.0
65	23.0
66	23.0
67	23.0
68	23.0
69	23.0
70	23.0
71	23.0
72	23.0
73	23.0
74	23.0
75	23.0
76	23.0
77	23.0
78	23.0
79	22.5
80	22.0
81	22.0
82	22.0
83	22.0
84	22.0
85	21.5
86	21.0
87	21.0
88	21.0
89	21.0
90	21.0
91	20.5
92	20.0
93	20.0
94	20.0
95	19.5
96	19.0
97	19.0
98	19.0
99	18.5
100	18.0
101	18.0
102	18.0
103	18.0
104	18.0
105	18.0
106	18.0
107	18.0
108	18.0
109	17.5
110	17.0
111	17.0
112	17.0
113	17.0
114	17.0
115	17.0
116	17.0
117	16.5
118	16.0
119	16.0
120	16.0
121	16.0
122	16.0
123	16.0
124	16.0
125	16.0
126	16.0
127	16.0
128	16.0
129	16.0
130	16.0
131	16.0
132	16.0
133	16.0
134	16.0
135	16.0
136	16.0
137	16.0
138	16.0
139	16.0
140	16.0
141	16.0
142	16.0
143	16.0
144	16.0
145	16.0
146	16.0
147	16.0
148	16.0
149	16.0
150	16.0
151	16.0
152	16.0
153	16.0
154	16.0
155	16.0
156	16.0
157	16.0
158	16.0
159	16.0
160	16.0
161	16.0
162	16.0
163	16.0
164	16.0
165	16.5
166	17.0
167	17.0
168	17.0
169	17.0
170	17.0
171	17.0
172	17.0
173	17.0
174	17.0
175	17.0
176	17.0
177	17.0
178	17.0
179	16.5
180	16.0
181	16.0
182	16.0
183	16.0
184	16.0
185	16.0
186	16.0
187	16.5
188	17.0
189	17.0
190	17.0
191	17.0
192	17.0
193	17.0
194	17.0
195	17.0
196	17.0
197	16.5
198	16.0
199	16.0
200	16.0
201	16.0
202	16.0
203	16.0
204	16.0
205	16.0
206	16.0
207	16.0
208	16.0
209	16.5
210	17.0
211	18.0
212	19.0
213	20.0
214	21.0
215	22.0
216	23.0
217	24.5
218	26.0
219	27.5
220	29.0
221	30.5
222	32.0
223	34.0
224	36.0
225	38.0
226	40.0
227	42.5
228	45.0
229	47.5
230	50.0
231	52.0
232	54.0
233	56.0
234	58.0
235	59.0
236	60.0
237	60.5
238	61.0
239	61.5
240	62.0
241	62.5
242	63.0
243	63.0
