# Supplementary material for: Muscle oxygen saturation plateau: Definition and verification in different oxygen availability conditions in locomotor and non‐locomotor muscles
Source: Exp Physiol. 2025 Jul 29;111(2):464–73. doi: 10.1113/EP092862 (PMC12857491; doi:10.1113/EP092862)
Supplement: Supplementary file 1 — Supporting Information [file EPH-111-464-s001.zip › plateau_combined/52.csv]

	SmO2 Averaged
0	48.0
1	48.0
2	48.0
3	48.0
4	48.0
5	48.0
6	48.0
7	48.5
8	49.0
9	49.0
10	49.0
11	49.0
12	49.0
13	48.5
14	48.0
15	48.0
16	48.0
17	48.0
18	48.0
19	47.5
20	47.0
21	47.0
22	47.0
23	45.0
24	43.0
25	42.5
26	42.0
27	41.5
28	41.0
29	39.5
30	38.0
31	36.5
32	35.0
33	35.0
34	35.0
35	33.5
36	32.0
37	31.5
38	31.0
39	30.5
40	30.0
41	30.0
42	30.0
43	30.0
44	30.0
45	30.0
46	30.0
47	29.5
48	29.0
49	29.0
50	29.0
51	29.0
52	29.0
53	28.5
54	28.0
55	18.5
56	9.0
57	10.5
58	12.0
59	11.0
60	10.0
61	10.0
62	10.0
63	11.0
64	12.0
65	11.0
66	10.0
67	10.0
68	10.0
69	5.0
70	0.0
71	2.0
72	4.0
73	13.0
74	22.0
75	17.9
76	13.8
77	14.5
78	15.2
79	15.9
80	16.6
81	17.3
82	18.0
83	18.7
84	19.4
85	11.7
86	4.0
87	5.0
88	6.0
89	3.0
90	0.0
91	5.5
92	11.0
93	5.5
94	0.0
95	0.0
96	0.0
97	0.0
98	0.0
99	0.0
100	0.0
101	0.0
102	0.0
103	0.0
104	0.0
105	0.0
106	0.0
107	0.0
108	0.0
109	0.0
110	0.0
111	0.0
112	0.0
113	0.0
114	0.0
115	0.0
116	0.0
117	0.0
118	0.0
119	0.0
120	0.0
121	0.0
122	0.0
123	0.0
124	0.0
125	1.5
126	3.0
127	1.5
128	0.0
129	2.0
130	4.0
131	3.0
132	2.0
133	3.0
134	4.0
135	3.0
136	2.0
137	1.0
138	0.0
139	1.0
140	2.0
141	4.0
142	6.0
143	6.0
144	6.0
145	6.0
146	6.0
147	6.0
148	6.0
149	6.0
150	6.0
151	5.5
152	5.0
153	3.0
154	1.0
155	1.0
156	1.0
157	2.0
158	3.0
159	4.0
160	5.0
161	4.0
162	3.0
163	4.0
164	5.0
165	3.7
166	2.4
167	2.2428571428571447
168	2.08571428571429
169	1.92857142857143
170	1.77142857142857
171	1.614285714285715
172	1.45714285714286
173	1.300000000000005
174	1.14285714285715
175	0.9857142857142884
176	0.828571428571427
177	3.9142857142857133
178	7.0
179	8.0
180	9.0
181	9.0
182	9.0
183	6.5
184	4.0
185	4.0
186	4.0
187	3.5
188	3.0
189	3.0
190	3.0
191	4.0
192	5.0
193	5.0
194	5.0
195	4.0
196	3.0
197	3.0
198	3.0
199	4.0
200	5.0
201	5.0
202	5.0
203	4.5
204	4.0
205	2.0
206	0.0
207	3.5
208	7.0
209	17.5
210	28.0
211	28.0
212	28.0
213	24.5
214	21.0
215	22.0
216	23.0
217	23.5
218	24.0
219	24.5
220	25.0
221	26.0
222	27.0
223	29.0
224	31.0
225	33.5
226	36.0
227	38.5
228	41.0
229	43.5
230	46.0
231	47.5
232	49.0
233	50.0
234	51.0
235	52.0
236	53.0
237	54.0
238	55.0
239	55.5
240	56.0
241	56.5
242	57.0
243	57.0
