# Supplementary material for: Muscle oxygen saturation plateau: Definition and verification in different oxygen availability conditions in locomotor and non‐locomotor muscles
Source: Exp Physiol. 2025 Jul 29;111(2):464–73. doi: 10.1113/EP092862 (PMC12857491; doi:10.1113/EP092862)
Supplement: Supplementary file 1 — Supporting Information [file EPH-111-464-s001.zip › plateau_combined/53.csv]

	SmO2 Averaged
0	60.0
1	60.0
2	60.0
3	60.0
4	60.0
5	60.5
6	61.0
7	61.0
8	61.0
9	60.5
10	60.0
11	59.5
12	59.0
13	58.5
14	58.0
15	57.5
16	57.0
17	56.0
18	55.0
19	53.5
20	52.0
21	51.0
22	50.0
23	48.5
24	47.0
25	46.0
26	45.0
27	44.0
28	43.0
29	41.5
30	40.0
31	39.5
32	39.0
33	38.5
34	38.0
35	37.5
36	37.0
37	37.0
38	37.0
39	37.0
40	37.0
41	36.5
42	36.0
43	36.0
44	36.0
45	35.5
46	35.0
47	35.0
48	35.0
49	35.0
50	35.0
51	35.0
52	35.0
53	34.5
54	34.0
55	34.0
56	34.0
57	34.0
58	34.0
59	33.5
60	33.0
61	33.0
62	33.0
63	33.5
64	34.0
65	34.0
66	34.0
67	34.0
68	34.0
69	34.0
70	34.0
71	34.0
72	34.0
73	34.0
74	34.0
75	34.0
76	34.0
77	34.0
78	34.0
79	33.5
80	33.0
81	33.0
82	33.0
83	33.0
84	33.0
85	33.0
86	33.0
87	33.0
88	33.0
89	33.0
90	33.0
91	33.0
92	33.0
93	33.0
94	33.0
95	33.0
96	33.0
97	33.0
98	33.0
99	32.5
100	32.0
101	32.0
102	32.0
103	32.0
104	32.0
105	32.0
106	32.0
107	32.0
108	32.0
109	32.0
110	32.0
111	32.0
112	32.0
113	32.0
114	32.0
115	32.0
116	32.0
117	32.0
118	32.0
119	32.0
120	32.0
121	32.0
122	32.0
123	32.0
124	32.0
125	31.5
126	31.0
127	31.0
128	31.0
129	31.0
130	31.0
131	31.0
132	31.0
133	31.0
134	31.0
135	31.0
136	31.0
137	31.0
138	31.0
139	31.5
140	32.0
141	31.5
142	31.0
143	31.0
144	31.0
145	31.0
146	31.0
147	31.0
148	31.0
149	31.0
150	31.0
151	31.0
152	31.0
153	31.0
154	31.0
155	31.0
156	31.0
157	31.0
158	31.0
159	31.0
160	31.0
161	30.5
162	30.0
163	30.0
164	30.0
165	30.0
166	30.0
167	29.5
168	29.0
169	29.0
170	29.0
171	29.0
172	29.0
173	29.0
174	29.0
175	29.0
176	29.0
177	29.0
178	29.0
179	29.0
180	29.0
181	29.0
182	29.0
183	29.0
184	29.0
185	29.0
186	29.0
187	29.0
188	29.0
189	29.0
190	29.0
191	29.0
192	29.0
193	29.0
194	29.0
195	29.0
196	29.0
197	29.5
198	30.0
199	30.0
200	30.0
201	30.0
202	30.0
203	30.5
204	31.0
205	31.5
206	32.0
207	32.5
208	33.0
209	33.5
210	34.0
211	35.0
212	36.0
213	37.0
214	38.0
215	39.0
216	40.0
217	41.0
218	42.0
219	43.5
220	45.0
221	46.0
222	47.0
223	48.0
224	49.0
225	50.0
226	51.0
227	52.0
228	53.0
229	53.5
230	54.0
231	54.5
232	55.0
233	55.5
234	56.0
235	56.5
236	57.0
237	57.5
238	58.0
239	58.0
240	58.0
241	58.0
242	58.0
243	58.0
