# Supplementary material for: Muscle oxygen saturation plateau: Definition and verification in different oxygen availability conditions in locomotor and non‐locomotor muscles
Source: Exp Physiol. 2025 Jul 29;111(2):464–73. doi: 10.1113/EP092862 (PMC12857491; doi:10.1113/EP092862)
Supplement: Supplementary file 1 — Supporting Information [file EPH-111-464-s001.zip › plateau_combined/54.csv]

	SmO2 Averaged
0	56.0
1	56.0
2	56.0
3	55.5
4	55.0
5	55.5
6	56.0
7	55.5
8	55.0
9	54.0
10	53.0
11	51.5
12	50.0
13	48.5
14	47.0
15	44.5
16	42.0
17	40.5
18	39.0
19	37.0
20	35.0
21	33.5
22	32.0
23	30.0
24	28.0
25	26.5
26	25.0
27	23.5
28	22.0
29	21.5
30	21.0
31	21.0
32	21.0
33	21.0
34	21.0
35	21.0
36	21.0
37	20.5
38	20.0
39	20.0
40	20.0
41	19.5
42	19.0
43	18.5
44	18.0
45	18.0
46	18.0
47	18.0
48	18.0
49	17.5
50	17.0
51	17.0
52	17.0
53	17.0
54	17.0
55	17.0
56	17.0
57	17.0
58	17.0
59	17.0
60	17.0
61	17.0
62	17.0
63	17.0
64	17.0
65	17.0
66	17.0
67	16.5
68	16.0
69	16.0
70	16.0
71	16.0
72	16.0
73	16.0
74	16.0
75	16.0
76	16.0
77	16.0
78	16.0
79	16.5
80	17.0
81	17.0
82	17.0
83	17.0
84	17.0
85	17.0
86	17.0
87	17.0
88	17.0
89	17.0
90	17.0
91	17.0
92	17.0
93	17.0
94	17.0
95	17.0
96	17.0
97	17.0
98	17.0
99	17.0
100	17.0
101	17.5
102	18.0
103	18.0
104	18.0
105	18.0
106	18.0
107	18.0
108	18.0
109	18.0
110	18.0
111	17.5
112	17.0
113	17.0
114	17.0
115	17.0
116	17.0
117	17.0
118	17.0
119	17.0
120	17.0
121	17.5
122	18.0
123	18.0
124	18.0
125	18.5
126	19.0
127	19.0
128	19.0
129	19.5
130	20.0
131	20.0
132	20.0
133	20.0
134	20.0
135	19.5
136	19.0
137	19.0
138	19.0
139	19.0
140	19.0
141	19.0
142	19.0
143	19.0
144	19.0
145	19.0
146	19.0
147	19.0
148	19.0
149	19.0
150	19.0
151	19.0
152	19.0
153	19.0
154	19.0
155	19.0
156	19.0
157	19.5
158	20.0
159	19.5
160	19.0
161	19.0
162	19.0
163	19.0
164	19.0
165	19.0
166	19.0
167	19.0
168	19.0
169	18.5
170	18.0
171	18.0
172	18.0
173	18.5
174	19.0
175	19.0
176	19.0
177	19.0
178	19.0
179	19.0
180	19.0
181	19.0
182	19.0
183	19.0
184	19.0
185	18.5
186	18.0
187	18.5
188	19.0
189	18.5
190	18.0
191	18.0
192	18.0
193	17.5
194	17.0
195	17.0
196	17.0
197	16.5
198	16.0
199	16.0
200	16.0
201	16.0
202	16.0
203	16.5
204	17.0
205	17.0
206	17.0
207	17.0
208	17.0
209	17.5
210	18.0
211	18.5
212	19.0
213	20.0
214	21.0
215	22.0
216	23.0
217	24.0
218	25.0
219	25.5
220	26.0
221	27.5
222	29.0
223	30.5
224	32.0
225	33.5
226	35.0
227	37.0
228	39.0
229	41.5
230	44.0
231	46.5
232	49.0
233	51.5
234	54.0
235	56.5
236	59.0
237	61.0
238	63.0
239	64.5
240	66.0
241	67.0
242	68.0
243	68.0
