# Supplementary material for: Muscle oxygen saturation plateau: Definition and verification in different oxygen availability conditions in locomotor and non‐locomotor muscles
Source: Exp Physiol. 2025 Jul 29;111(2):464–73. doi: 10.1113/EP092862 (PMC12857491; doi:10.1113/EP092862)
Supplement: Supplementary file 1 — Supporting Information [file EPH-111-464-s001.zip › plateau_combined/55.csv]

	SmO2 Averaged
0	40.0
1	40.0
2	40.0
3	40.0
4	40.0
5	40.5
6	41.0
7	41.0
8	41.0
9	41.5
10	42.0
11	42.0
12	42.0
13	42.0
14	42.0
15	42.0
16	42.0
17	42.5
18	43.0
19	43.0
20	43.0
21	43.0
22	43.0
23	43.0
24	43.0
25	42.5
26	42.0
27	41.0
28	40.0
29	39.0
30	38.0
31	37.0
32	36.0
33	34.5
34	33.0
35	32.5
36	32.0
37	31.0
38	30.0
39	29.5
40	29.0
41	29.0
42	29.0
43	28.5
44	28.0
45	28.0
46	28.0
47	28.0
48	28.0
49	28.0
50	28.0
51	27.5
52	27.0
53	27.0
54	27.0
55	27.0
56	27.0
57	26.5
58	26.0
59	26.0
60	26.0
61	26.0
62	26.0
63	26.0
64	26.0
65	25.5
66	25.0
67	25.0
68	25.0
69	25.0
70	25.0
71	25.0
72	25.0
73	25.0
74	25.0
75	25.0
76	25.0
77	25.0
78	25.0
79	25.0
80	25.0
81	25.0
82	25.0
83	25.0
84	25.0
85	24.5
86	24.0
87	24.0
88	24.0
89	24.0
90	24.0
91	24.5
92	25.0
93	25.0
94	25.0
95	24.5
96	24.0
97	24.0
98	24.0
99	23.5
100	23.0
101	23.0
102	23.0
103	23.0
104	23.0
105	23.0
106	23.0
107	23.0
108	23.0
109	23.0
110	23.0
111	23.5
112	24.0
113	23.5
114	23.0
115	23.0
116	23.0
117	23.0
118	23.0
119	23.0
120	23.0
121	23.0
122	23.0
123	23.0
124	23.0
125	23.0
126	23.0
127	23.0
128	23.0
129	23.0
130	23.0
131	23.0
132	23.0
133	23.0
134	23.0
135	23.0
136	23.0
137	23.0
138	23.0
139	23.0
140	23.0
141	23.0
142	23.0
143	23.5
144	24.0
145	24.0
146	24.0
147	24.0
148	24.0
149	23.5
150	23.0
151	23.0
152	23.0
153	23.0
154	23.0
155	23.0
156	23.0
157	23.0
158	23.0
159	23.0
160	23.0
161	23.5
162	24.0
163	24.0
164	24.0
165	24.0
166	24.0
167	24.0
168	24.0
169	24.0
170	24.0
171	24.0
172	24.0
173	23.5
174	23.0
175	23.0
176	23.0
177	23.0
178	23.0
179	23.0
180	23.0
181	23.0
182	23.0
183	23.0
184	23.0
185	23.0
186	23.0
187	23.0
188	23.0
189	22.5
190	22.0
191	22.0
192	22.0
193	22.0
194	22.0
195	22.0
196	22.0
197	22.0
198	22.0
199	22.0
200	22.0
201	22.0
202	22.0
203	22.0
204	22.0
205	21.5
206	21.0
207	21.5
208	22.0
209	22.0
210	22.0
211	22.5
212	23.0
213	23.5
214	24.0
215	24.5
216	25.0
217	25.5
218	26.0
219	26.0
220	26.0
221	26.5
222	27.0
223	27.5
224	28.0
225	29.0
226	30.0
227	30.5
228	31.0
229	32.0
230	33.0
231	33.5
232	34.0
233	34.5
234	35.0
235	36.0
236	37.0
237	38.0
238	39.0
239	39.5
240	40.0
241	40.5
242	41.0
243	41.0
