# Supplementary material for: Muscle oxygen saturation plateau: Definition and verification in different oxygen availability conditions in locomotor and non‐locomotor muscles
Source: Exp Physiol. 2025 Jul 29;111(2):464–73. doi: 10.1113/EP092862 (PMC12857491; doi:10.1113/EP092862)
Supplement: Supplementary file 1 — Supporting Information [file EPH-111-464-s001.zip › plateau_combined/56.csv]

	SmO2 Averaged
0	71.0
1	71.0
2	71.0
3	71.0
4	71.0
5	71.0
6	71.0
7	71.0
8	71.0
9	71.0
10	71.0
11	71.0
12	71.0
13	71.0
14	71.0
15	71.0
16	71.0
17	71.0
18	71.0
19	71.0
20	71.0
21	70.5
22	70.0
23	70.0
24	70.0
25	70.0
26	70.0
27	70.0
28	70.0
29	69.5
30	69.0
31	68.5
32	68.0
33	66.0
34	64.0
35	60.5
36	57.0
37	53.0
38	49.0
39	44.0
40	39.0
41	34.5
42	30.0
43	26.5
44	23.0
45	21.5
46	20.0
47	19.0
48	18.0
49	17.5
50	17.0
51	17.0
52	17.0
53	16.5
54	16.0
55	16.0
56	16.0
57	15.5
58	15.0
59	15.0
60	15.0
61	14.5
62	14.0
63	13.5
64	13.0
65	13.0
66	13.0
67	13.0
68	13.0
69	12.5
70	12.0
71	12.0
72	12.0
73	12.0
74	12.0
75	12.0
76	12.0
77	11.5
78	11.0
79	11.0
80	11.0
81	11.0
82	11.0
83	11.0
84	11.0
85	10.5
86	10.0
87	10.0
88	10.0
89	10.0
90	10.0
91	10.0
92	10.0
93	10.0
94	10.0
95	10.0
96	10.0
97	10.0
98	10.0
99	9.5
100	9.0
101	9.0
102	9.0
103	9.0
104	9.0
105	9.5
106	10.0
107	10.0
108	10.0
109	10.0
110	10.0
111	10.0
112	10.0
113	10.0
114	10.0
115	10.0
116	10.0
117	9.5
118	9.0
119	9.0
120	9.0
121	9.0
122	9.0
123	9.0
124	9.0
125	9.0
126	9.0
127	9.0
128	9.0
129	9.0
130	9.0
131	9.0
132	9.0
133	9.0
134	9.0
135	9.0
136	9.0
137	9.0
138	9.0
139	9.0
140	9.0
141	9.0
142	9.0
143	9.0
144	9.0
145	9.0
146	9.0
147	9.0
148	9.0
149	9.0
150	9.0
151	9.5
152	10.0
153	9.5
154	9.0
155	9.0
156	9.0
157	9.5
158	10.0
159	9.5
160	9.0
161	9.0
162	9.0
163	9.0
164	9.0
165	9.0
166	9.0
167	8.5
168	8.0
169	8.0
170	8.0
171	8.0
172	8.0
173	8.0
174	8.0
175	8.0
176	8.0
177	8.5
178	9.0
179	9.0
180	9.0
181	9.0
182	9.0
183	9.0
184	9.0
185	8.5
186	8.0
187	8.0
188	8.0
189	8.0
190	8.0
191	8.0
192	8.0
193	8.0
194	8.0
195	8.0
196	8.0
197	8.0
198	8.0
199	8.0
200	8.0
201	8.0
202	8.0
203	7.5
204	7.0
205	7.0
206	7.0
207	7.0
208	7.0
209	7.5
210	8.0
211	8.0
212	8.0
213	9.0
214	10.0
215	11.0
216	12.0
217	13.5
218	15.0
219	16.5
220	18.0
221	19.5
222	21.0
223	23.5
224	26.0
225	28.5
226	31.0
227	34.5
228	38.0
229	42.0
230	46.0
231	49.5
232	53.0
233	56.0
234	59.0
235	61.0
236	63.0
237	64.5
238	66.0
239	66.5
240	67.0
241	67.5
242	68.0
243	68.0
