# Supplementary material for: Muscle oxygen saturation plateau: Definition and verification in different oxygen availability conditions in locomotor and non‐locomotor muscles
Source: Exp Physiol. 2025 Jul 29;111(2):464–73. doi: 10.1113/EP092862 (PMC12857491; doi:10.1113/EP092862)
Supplement: Supplementary file 1 — Supporting Information [file EPH-111-464-s001.zip › plateau_combined/57.csv]

	SmO2 Averaged
0	43.0
1	42.5
2	42.0
3	42.0
4	42.0
5	42.0
6	42.0
7	42.0
8	42.0
9	42.5
10	43.0
11	43.0
12	43.0
13	43.0
14	43.0
15	43.0
16	43.0
17	43.0
18	43.0
19	43.0
20	43.0
21	43.0
22	43.0
23	43.0
24	43.0
25	43.5
26	44.0
27	43.5
28	43.0
29	42.0
30	41.0
31	40.5
32	40.0
33	39.0
34	38.0
35	37.0
36	36.0
37	35.5
38	35.0
39	34.0
40	33.0
41	32.5
42	32.0
43	31.5
44	31.0
45	31.0
46	31.0
47	31.0
48	31.0
49	31.5
50	32.0
51	32.0
52	32.0
53	32.0
54	32.0
55	31.5
56	31.0
57	31.0
58	31.0
59	30.5
60	30.0
61	29.5
62	29.0
63	29.0
64	29.0
65	29.0
66	29.0
67	29.0
68	29.0
69	29.5
70	30.0
71	30.5
72	31.0
73	31.0
74	31.0
75	31.0
76	31.0
77	31.0
78	31.0
79	30.5
80	30.0
81	30.0
82	30.0
83	30.5
84	31.0
85	31.0
86	31.0
87	31.0
88	31.0
89	31.5
90	32.0
91	32.0
92	32.0
93	32.0
94	32.0
95	31.5
96	31.0
97	31.0
98	31.0
99	31.0
100	31.0
101	30.5
102	30.0
103	30.5
104	31.0
105	31.0
106	31.0
107	31.0
108	31.0
109	31.0
110	31.0
111	31.0
112	31.0
113	31.0
114	31.0
115	31.0
116	31.0
117	31.0
118	31.0
119	30.5
120	30.0
121	30.0
122	30.0
123	30.0
124	30.0
125	30.0
126	30.0
127	30.0
128	30.0
129	30.5
130	31.0
131	31.0
132	31.0
133	30.5
134	30.0
135	30.0
136	30.0
137	30.0
138	30.0
139	30.0
140	30.0
141	30.5
142	31.0
143	31.0
144	31.0
145	31.0
146	31.0
147	31.5
148	32.0
149	32.0
150	32.0
151	32.0
152	32.0
153	32.0
154	32.0
155	32.0
156	32.0
157	32.0
158	32.0
159	32.0
160	32.0
161	31.5
162	31.0
163	31.0
164	31.0
165	31.0
166	31.0
167	31.0
168	31.0
169	31.0
170	31.0
171	31.0
172	31.0
173	31.0
174	31.0
175	31.0
176	31.0
177	31.0
178	31.0
179	31.0
180	31.0
181	30.5
182	30.0
183	30.5
184	31.0
185	31.0
186	31.0
187	31.0
188	31.0
189	31.0
190	31.0
191	31.0
192	31.0
193	31.0
194	31.0
195	30.5
196	30.0
197	30.0
198	30.0
199	30.0
200	30.0
201	30.0
202	30.0
203	30.0
204	30.0
205	30.0
206	30.0
207	30.5
208	31.0
209	31.0
210	31.0
211	31.5
212	32.0
213	32.5
214	33.0
215	34.0
216	35.0
217	36.0
218	37.0
219	38.0
220	39.0
221	40.5
222	42.0
223	44.0
224	46.0
225	47.5
226	49.0
227	50.5
228	52.0
229	53.0
230	54.0
231	54.5
232	55.0
233	55.5
234	56.0
235	56.0
236	56.0
237	56.5
238	57.0
239	57.5
240	58.0
241	58.5
242	59.0
243	59.0
