# Supplementary material for: Muscle oxygen saturation plateau: Definition and verification in different oxygen availability conditions in locomotor and non‐locomotor muscles
Source: Exp Physiol. 2025 Jul 29;111(2):464–73. doi: 10.1113/EP092862 (PMC12857491; doi:10.1113/EP092862)
Supplement: Supplementary file 1 — Supporting Information [file EPH-111-464-s001.zip › plateau_combined/58.csv]

	SmO2 Averaged
0	83.0
1	83.0
2	83.0
3	83.0
4	83.0
5	83.0
6	83.0
7	82.5
8	82.0
9	81.5
10	81.0
11	80.5
12	80.0
13	79.0
14	78.0
15	76.5
16	75.0
17	73.0
18	71.0
19	69.0
20	67.0
21	64.0
22	61.0
23	56.5
24	52.0
25	46.5
26	41.0
27	35.5
28	30.0
29	25.5
30	21.0
31	17.0
32	13.0
33	11.5
34	10.0
35	9.5
36	9.0
37	8.5
38	8.0
39	8.0
40	8.0
41	8.0
42	8.0
43	7.5
44	7.0
45	7.0
46	7.0
47	7.0
48	7.0
49	7.0
50	7.0
51	7.0
52	7.0
53	7.0
54	7.0
55	7.0
56	7.0
57	6.5
58	6.0
59	6.0
60	6.0
61	6.0
62	6.0
63	6.0
64	6.0
65	6.0
66	6.0
67	6.0
68	6.0
69	6.0
70	6.0
71	6.0
72	6.0
73	6.0
74	6.0
75	6.0
76	6.0
77	6.5
78	7.0
79	7.0
80	7.0
81	7.0
82	7.0
83	7.0
84	7.0
85	7.0
86	7.0
87	7.0
88	7.0
89	7.0
90	7.0
91	7.0
92	7.0
93	7.0
94	7.0
95	7.0
96	7.0
97	7.5
98	8.0
99	7.5
100	7.0
101	7.0
102	7.0
103	7.0
104	7.0
105	7.0
106	7.0
107	7.0
108	7.0
109	7.0
110	7.0
111	7.0
112	7.0
113	7.5
114	8.0
115	8.0
116	8.0
117	8.0
118	8.0
119	8.0
120	8.0
121	8.5
122	9.0
123	9.0
124	9.0
125	9.0
126	9.0
127	9.0
128	9.0
129	9.0
130	9.0
131	9.0
132	9.0
133	9.0
134	9.0
135	9.0
136	9.0
137	9.5
138	10.0
139	10.0
140	10.0
141	9.5
142	9.0
143	9.0
144	9.0
145	9.0
146	9.0
147	8.5
148	8.0
149	8.0
150	8.0
151	8.5
152	9.0
153	9.0
154	9.0
155	9.0
156	9.0
157	9.0
158	9.0
159	9.0
160	9.0
161	9.0
162	9.0
163	9.0
164	9.0
165	9.5
166	10.0
167	10.0
168	10.0
169	10.0
170	10.0
171	9.5
172	9.0
173	9.0
174	9.0
175	8.5
176	8.0
177	8.0
178	8.0
179	8.0
180	8.0
181	8.0
182	8.0
183	8.0
184	8.0
185	8.5
186	9.0
187	9.5
188	10.0
189	10.0
190	10.0
191	10.0
192	10.0
193	10.0
194	10.0
195	10.0
196	10.0
197	10.0
198	10.0
199	10.0
200	10.0
201	10.0
202	10.0
203	10.5
204	11.0
205	11.5
206	12.0
207	12.5
208	13.0
209	13.5
210	14.0
211	14.5
212	15.0
213	15.5
214	16.0
215	17.0
216	18.0
217	18.5
218	19.0
219	20.5
220	22.0
221	23.5
222	25.0
223	26.5
224	28.0
225	29.5
226	31.0
227	32.5
228	34.0
229	35.5
230	37.0
231	38.5
232	40.0
233	41.5
234	43.0
235	44.0
236	45.0
237	46.5
238	48.0
239	49.0
240	50.0
241	51.0
242	52.0
243	52.0
