# Supplementary material for: Muscle oxygen saturation plateau: Definition and verification in different oxygen availability conditions in locomotor and non‐locomotor muscles
Source: Exp Physiol. 2025 Jul 29;111(2):464–73. doi: 10.1113/EP092862 (PMC12857491; doi:10.1113/EP092862)
Supplement: Supplementary file 1 — Supporting Information [file EPH-111-464-s001.zip › plateau_combined/59.csv]

	SmO2 Averaged
0	59.0
1	59.5
2	60.0
3	60.5
4	61.0
5	61.0
6	61.0
7	61.0
8	61.0
9	61.0
10	61.0
11	60.5
12	60.0
13	60.0
14	60.0
15	60.0
16	60.0
17	60.5
18	61.0
19	61.0
20	61.0
21	60.5
22	60.0
23	59.5
24	59.0
25	58.0
26	57.0
27	55.5
28	54.0
29	53.0
30	52.0
31	51.0
32	50.0
33	49.5
34	49.0
35	48.5
36	48.0
37	47.5
38	47.0
39	46.0
40	45.0
41	44.5
42	44.0
43	43.0
44	42.0
45	41.5
46	41.0
47	40.5
48	40.0
49	40.0
50	40.0
51	39.0
52	38.0
53	37.5
54	37.0
55	36.5
56	36.0
57	35.5
58	35.0
59	34.5
60	34.0
61	33.5
62	33.0
63	33.0
64	33.0
65	33.0
66	33.0
67	33.0
68	33.0
69	33.0
70	33.0
71	33.5
72	34.0
73	34.0
74	34.0
75	33.5
76	33.0
77	33.0
78	33.0
79	33.0
80	33.0
81	32.5
82	32.0
83	32.0
84	32.0
85	31.5
86	31.0
87	30.5
88	30.0
89	30.0
90	30.0
91	30.0
92	30.0
93	30.0
94	30.0
95	29.5
96	29.0
97	29.0
98	29.0
99	28.5
100	28.0
101	27.5
102	27.0
103	26.5
104	26.0
105	26.0
106	26.0
107	25.5
108	25.0
109	25.0
110	25.0
111	25.0
112	25.0
113	25.0
114	25.0
115	25.0
116	25.0
117	25.0
118	25.0
119	24.5
120	24.0
121	24.0
122	24.0
123	24.0
124	24.0
125	24.0
126	24.0
127	24.0
128	24.0
129	24.0
130	24.0
131	24.0
132	24.0
133	23.5
134	23.0
135	23.0
136	23.0
137	23.0
138	23.0
139	23.0
140	23.0
141	22.5
142	22.0
143	22.0
144	22.0
145	22.0
146	22.0
147	22.0
148	22.0
149	22.5
150	23.0
151	23.0
152	23.0
153	23.0
154	23.0
155	22.5
156	22.0
157	22.0
158	22.0
159	22.0
160	22.0
161	22.0
162	22.0
163	22.0
164	22.0
165	22.0
166	22.0
167	22.0
168	22.0
169	22.0
170	22.0
171	22.0
172	22.0
173	22.0
174	22.0
175	22.0
176	22.0
177	22.0
178	22.0
179	22.0
180	22.0
181	22.0
182	22.0
183	22.0
184	22.0
185	22.0
186	22.0
187	22.0
188	22.0
189	21.5
190	21.0
191	21.0
192	21.0
193	21.0
194	21.0
195	21.0
196	21.0
197	21.0
198	21.0
199	20.5
200	20.0
201	20.0
202	20.0
203	20.0
204	20.0
205	19.5
206	19.0
207	19.5
208	20.0
209	20.5
210	21.0
211	21.5
212	22.0
213	23.0
214	24.0
215	25.5
216	27.0
217	28.0
218	29.0
219	30.5
220	32.0
221	33.0
222	34.0
223	35.5
224	37.0
225	39.0
226	41.0
227	43.5
228	46.0
229	48.5
230	51.0
231	53.5
232	56.0
233	58.0
234	60.0
235	61.5
236	63.0
237	64.5
238	66.0
239	67.5
240	69.0
241	69.5
242	70.0
243	70.0
