# Supplementary material for: Muscle oxygen saturation plateau: Definition and verification in different oxygen availability conditions in locomotor and non‐locomotor muscles
Source: Exp Physiol. 2025 Jul 29;111(2):464–73. doi: 10.1113/EP092862 (PMC12857491; doi:10.1113/EP092862)
Supplement: Supplementary file 1 — Supporting Information [file EPH-111-464-s001.zip › plateau_combined/6.csv]

	SmO2 Averaged
0	57.0
1	57.0
2	57.0
3	56.5
4	56.0
5	56.0
6	56.0
7	55.0
8	54.0
9	53.5
10	53.0
11	52.5
12	52.0
13	51.0
14	50.0
15	49.0
16	48.0
17	47.0
18	46.0
19	45.0
20	44.0
21	42.5
22	41.0
23	39.5
24	38.0
25	36.5
26	35.0
27	34.0
28	33.0
29	31.5
30	30.0
31	29.5
32	29.0
33	28.0
34	27.0
35	26.5
36	26.0
37	25.0
38	24.0
39	23.5
40	23.0
41	22.5
42	22.0
43	21.0
44	20.0
45	20.0
46	20.0
47	19.5
48	19.0
49	19.0
50	19.0
51	18.5
52	18.0
53	18.0
54	18.0
55	17.5
56	17.0
57	17.0
58	17.0
59	16.5
60	16.0
61	16.0
62	16.0
63	15.5
64	15.0
65	15.0
66	15.0
67	15.0
68	15.0
69	15.0
70	15.0
71	15.0
72	15.0
73	15.0
74	15.0
75	15.0
76	15.0
77	15.0
78	15.0
79	15.0
80	15.0
81	15.0
82	15.0
83	14.5
84	14.0
85	14.0
86	14.0
87	14.0
88	14.0
89	14.0
90	14.0
91	14.0
92	14.0
93	14.0
94	14.0
95	13.5
96	13.0
97	13.0
98	13.0
99	13.0
100	13.0
101	13.0
102	13.0
103	13.0
104	13.0
105	12.5
106	12.0
107	12.0
108	12.0
109	12.0
110	12.0
111	12.0
112	12.0
113	12.0
114	12.0
115	12.0
116	12.0
117	12.0
118	12.0
119	12.0
120	12.0
121	12.0
122	12.0
123	12.0
124	12.0
125	12.0
126	12.0
127	12.0
128	12.0
129	11.5
130	11.0
131	11.0
132	11.0
133	11.0
134	11.0
135	11.0
136	11.0
137	11.5
138	12.0
139	11.5
140	11.0
141	11.0
142	11.0
143	11.0
144	11.0
145	11.0
146	11.0
147	11.0
148	11.0
149	11.0
150	11.0
151	11.0
152	11.0
153	11.0
154	11.0
155	11.0
156	11.0
157	11.0
158	11.0
159	11.0
160	11.0
161	11.0
162	11.0
163	11.0
164	11.0
165	10.5
166	10.0
167	10.0
168	10.0
169	10.0
170	10.0
171	10.0
172	10.0
173	10.0
174	10.0
175	10.5
176	11.0
177	11.0
178	11.0
179	11.0
180	11.0
181	11.0
182	11.0
183	11.0
184	11.0
185	10.5
186	10.0
187	10.0
188	10.0
189	10.0
190	10.0
191	10.0
192	10.0
193	10.0
194	10.0
195	10.0
196	10.0
197	10.0
198	10.0
199	10.0
200	10.0
201	10.0
202	10.0
203	10.0
204	10.0
205	10.0
206	10.0
207	10.5
208	11.0
209	11.0
210	11.0
211	11.5
212	12.0
213	12.0
214	12.0
215	13.0
216	14.0
217	14.5
218	15.0
219	15.5
220	16.0
221	17.5
222	19.0
223	20.0
224	21.0
225	22.0
226	23.0
227	24.5
228	26.0
229	27.0
230	28.0
231	29.0
232	30.0
233	31.0
234	32.0
235	33.0
236	34.0
237	35.0
238	36.0
239	37.5
240	39.0
241	40.0
242	41.0
243	41.0
