# Supplementary material for: Muscle oxygen saturation plateau: Definition and verification in different oxygen availability conditions in locomotor and non‐locomotor muscles
Source: Exp Physiol. 2025 Jul 29;111(2):464–73. doi: 10.1113/EP092862 (PMC12857491; doi:10.1113/EP092862)
Supplement: Supplementary file 1 — Supporting Information [file EPH-111-464-s001.zip › plateau_combined/60.csv]

	SmO2 Averaged
0	81.0
1	81.0
2	81.0
3	81.0
4	81.0
5	81.0
6	81.0
7	81.0
8	81.0
9	81.0
10	81.0
11	81.0
12	81.0
13	80.5
14	80.0
15	79.5
16	79.0
17	78.5
18	78.0
19	77.5
20	77.0
21	76.5
22	76.0
23	75.0
24	74.0
25	73.5
26	73.0
27	71.5
28	70.0
29	68.0
30	66.0
31	63.0
32	60.0
33	56.0
34	52.0
35	47.5
36	43.0
37	39.5
38	36.0
39	33.0
40	30.0
41	29.0
42	28.0
43	28.0
44	28.0
45	28.5
46	29.0
47	29.5
48	30.0
49	30.0
50	30.0
51	30.0
52	30.0
53	30.0
54	30.0
55	30.0
56	30.0
57	30.0
58	30.0
59	30.0
60	30.0
61	30.0
62	30.0
63	30.0
64	30.0
65	30.0
66	30.0
67	30.0
68	30.0
69	30.0
70	30.0
71	30.0
72	30.0
73	30.0
74	30.0
75	30.0
76	30.0
77	30.0
78	30.0
79	30.5
80	31.0
81	31.0
82	31.0
83	31.5
84	32.0
85	32.0
86	32.0
87	32.0
88	32.0
89	32.0
90	32.0
91	32.0
92	32.0
93	32.0
94	32.0
95	32.0
96	32.0
97	32.0
98	32.0
99	32.0
100	32.0
101	32.0
102	32.0
103	32.5
104	33.0
105	33.0
106	33.0
107	33.0
108	33.0
109	33.0
110	33.0
111	33.0
112	33.0
113	33.0
114	33.0
115	33.0
116	33.0
117	33.0
118	33.0
119	33.0
120	33.0
121	33.0
122	33.0
123	33.5
124	34.0
125	34.0
126	34.0
127	33.5
128	33.0
129	33.0
130	33.0
131	33.0
132	33.0
133	33.0
134	33.0
135	33.0
136	33.0
137	33.0
138	33.0
139	33.0
140	33.0
141	33.0
142	33.0
143	33.0
144	33.0
145	33.0
146	33.0
147	33.0
148	33.0
149	33.0
150	33.0
151	33.0
152	33.0
153	33.5
154	34.0
155	34.0
156	34.0
157	34.0
158	34.0
159	34.0
160	34.0
161	34.0
162	34.0
163	33.5
164	33.0
165	33.0
166	33.0
167	33.0
168	33.0
169	32.5
170	32.0
171	32.0
172	32.0
173	32.0
174	32.0
175	32.0
176	32.0
177	32.0
178	32.0
179	32.0
180	32.0
181	32.0
182	32.0
183	32.0
184	32.0
185	32.0
186	32.0
187	32.0
188	32.0
189	32.0
190	32.0
191	31.5
192	31.0
193	31.0
194	31.0
195	31.0
196	31.0
197	31.0
198	31.0
199	31.5
200	32.0
201	32.0
202	32.0
203	32.0
204	32.0
205	31.5
206	31.0
207	31.5
208	32.0
209	32.0
210	32.0
211	32.5
212	33.0
213	34.0
214	35.0
215	36.0
216	37.0
217	38.0
218	39.0
219	40.0
220	41.0
221	41.5
222	42.0
223	43.0
224	44.0
225	45.0
226	46.0
227	47.0
228	48.0
229	49.5
230	51.0
231	53.0
232	55.0
233	57.0
234	59.0
235	60.0
236	61.0
237	62.5
238	64.0
239	65.0
240	66.0
241	66.5
242	67.0
243	67.0
