# Supplementary material for: Muscle oxygen saturation plateau: Definition and verification in different oxygen availability conditions in locomotor and non‐locomotor muscles
Source: Exp Physiol. 2025 Jul 29;111(2):464–73. doi: 10.1113/EP092862 (PMC12857491; doi:10.1113/EP092862)
Supplement: Supplementary file 1 — Supporting Information [file EPH-111-464-s001.zip › plateau_combined/61.csv]

	SmO2 Averaged
0	80.0
1	79.5
2	79.0
3	78.5
4	78.0
5	77.0
6	76.0
7	73.5
8	71.0
9	69.0
10	67.0
11	65.5
12	64.0
13	62.0
14	60.0
15	58.5
16	57.0
17	56.5
18	56.0
19	55.5
20	55.0
21	54.0
22	53.0
23	52.5
24	52.0
25	51.0
26	50.0
27	49.5
28	49.0
29	48.0
30	47.0
31	47.0
32	47.0
33	46.0
34	45.0
35	44.5
36	44.0
37	44.0
38	44.0
39	43.5
40	43.0
41	42.5
42	42.0
43	42.0
44	42.0
45	42.0
46	42.0
47	42.0
48	42.0
49	42.0
50	42.0
51	42.0
52	42.0
53	42.0
54	42.0
55	41.5
56	41.0
57	41.0
58	41.0
59	41.0
60	41.0
61	41.0
62	41.0
63	40.5
64	40.0
65	40.0
66	40.0
67	40.0
68	40.0
69	39.5
70	39.0
71	39.0
72	39.0
73	38.5
74	38.0
75	37.5
76	37.0
77	36.5
78	36.0
79	36.0
80	36.0
81	35.5
82	35.0
83	35.0
84	35.0
85	34.5
86	34.0
87	34.0
88	34.0
89	33.5
90	33.0
91	33.0
92	33.0
93	33.0
94	33.0
95	32.5
96	32.0
97	32.0
98	32.0
99	32.0
100	32.0
101	31.5
102	31.0
103	31.0
104	31.0
105	30.5
106	30.0
107	29.5
108	29.0
109	29.0
110	29.0
111	28.5
112	28.0
113	28.0
114	28.0
115	28.0
116	28.0
117	27.5
118	27.0
119	26.5
120	26.0
121	26.0
122	26.0
123	25.5
124	25.0
125	24.5
126	24.0
127	24.0
128	24.0
129	24.0
130	24.0
131	24.0
132	24.0
133	24.0
134	24.0
135	24.0
136	24.0
137	24.0
138	24.0
139	24.0
140	24.0
141	24.0
142	24.0
143	23.5
144	23.0
145	23.0
146	23.0
147	23.0
148	23.0
149	23.0
150	23.0
151	22.5
152	22.0
153	22.0
154	22.0
155	22.0
156	22.0
157	21.5
158	21.0
159	20.0
160	19.0
161	18.5
162	18.0
163	17.0
164	16.0
165	16.0
166	16.0
167	15.5
168	15.0
169	14.5
170	14.0
171	13.5
172	13.0
173	13.0
174	13.0
175	12.5
176	12.0
177	11.5
178	11.0
179	10.5
180	10.0
181	9.0
182	8.0
183	7.5
184	7.0
185	6.0
186	5.0
187	4.5
188	4.0
189	3.5
190	3.0
191	2.5
192	2.0
193	1.5
194	1.0
195	1.5
196	2.0
197	2.0
198	2.0
199	2.5
200	3.0
201	3.5
202	4.0
203	5.0
204	6.0
205	7.0
206	8.0
207	9.5
208	11.0
209	12.0
210	13.0
211	14.5
212	16.0
213	17.0
214	18.0
215	18.5
216	19.0
217	19.5
218	20.0
219	20.5
220	21.0
221	21.5
222	22.0
223	23.0
224	24.0
225	25.0
226	26.0
227	27.0
228	28.0
229	29.5
230	31.0
231	33.0
232	35.0
233	37.0
234	39.0
235	40.5
236	42.0
237	43.0
238	44.0
239	44.5
240	45.0
241	45.0
242	45.0
243	45.0
