# Supplementary material for: Muscle oxygen saturation plateau: Definition and verification in different oxygen availability conditions in locomotor and non‐locomotor muscles
Source: Exp Physiol. 2025 Jul 29;111(2):464–73. doi: 10.1113/EP092862 (PMC12857491; doi:10.1113/EP092862)
Supplement: Supplementary file 1 — Supporting Information [file EPH-111-464-s001.zip › plateau_combined/62.csv]

	SmO2 Averaged
0	53.0
1	52.5
2	52.0
3	51.0
4	50.0
5	49.5
6	49.0
7	48.0
8	47.0
9	46.5
10	46.0
11	44.0
12	42.0
13	41.0
14	40.0
15	39.5
16	39.0
17	39.0
18	39.0
19	40.0
20	41.0
21	41.5
22	42.0
23	42.0
24	42.0
25	42.0
26	42.0
27	41.0
28	40.0
29	39.0
30	38.0
31	38.0
32	38.0
33	38.5
34	39.0
35	38.5
36	38.0
37	38.5
38	39.0
39	39.5
40	40.0
41	41.0
42	42.0
43	43.0
44	44.0
45	45.0
46	46.0
47	46.5
48	47.0
49	47.0
50	47.0
51	46.5
52	46.0
53	45.5
54	45.0
55	44.5
56	44.0
57	43.5
58	43.0
59	43.0
60	43.0
61	42.5
62	42.0
63	42.0
64	42.0
65	41.5
66	41.0
67	41.0
68	41.0
69	40.5
70	40.0
71	39.5
72	39.0
73	38.5
74	38.0
75	37.5
76	37.0
77	36.5
78	36.0
79	35.5
80	35.0
81	34.5
82	34.0
83	33.5
84	33.0
85	32.5
86	32.0
87	31.5
88	31.0
89	30.5
90	30.0
91	29.5
92	29.0
93	28.5
94	28.0
95	28.0
96	28.0
97	27.5
98	27.0
99	26.5
100	26.0
101	25.5
102	25.0
103	24.5
104	24.0
105	24.0
106	24.0
107	23.5
108	23.0
109	22.5
110	22.0
111	21.5
112	21.0
113	20.5
114	20.0
115	19.5
116	19.0
117	18.5
118	18.0
119	17.5
120	17.0
121	16.5
122	16.0
123	16.0
124	16.0
125	15.5
126	15.0
127	15.0
128	15.0
129	15.0
130	15.0
131	14.5
132	14.0
133	14.0
134	14.0
135	13.5
136	13.0
137	12.5
138	12.0
139	11.0
140	10.0
141	10.0
142	10.0
143	9.5
144	9.0
145	9.0
146	9.0
147	9.0
148	9.0
149	9.0
150	9.0
151	9.5
152	10.0
153	10.0
154	10.0
155	9.5
156	9.0
157	8.5
158	8.0
159	8.0
160	8.0
161	6.5
162	5.0
163	5.0
164	5.0
165	5.5
166	6.0
167	6.0
168	6.0
169	6.0
170	6.0
171	6.0
172	6.0
173	6.0
174	6.0
175	5.5
176	5.0
177	4.5
178	4.0
179	4.0
180	4.0
181	4.0
182	4.0
183	3.5
184	3.0
185	3.5
186	4.0
187	4.0
188	4.0
189	4.0
190	4.0
191	4.0
192	4.0
193	3.0
194	2.0
195	2.0
196	2.0
197	2.5
198	3.0
199	4.0
200	5.0
201	4.5
202	4.0
203	4.5
204	5.0
205	5.5
206	6.0
207	6.5
208	7.0
209	9.0
210	11.0
211	11.0
212	11.0
213	15.5
214	20.0
215	20.0
216	20.0
217	22.5
218	25.0
219	27.5
220	30.0
221	30.5
222	31.0
223	34.5
224	38.0
225	38.0
226	38.0
227	37.5
228	37.0
229	36.0
230	35.0
231	36.0
232	37.0
233	37.5
234	38.0
235	38.5
236	39.0
237	40.5
238	42.0
239	44.5
240	47.0
241	48.0
242	49.0
243	49.0
