# Supplementary material for: Muscle oxygen saturation plateau: Definition and verification in different oxygen availability conditions in locomotor and non‐locomotor muscles
Source: Exp Physiol. 2025 Jul 29;111(2):464–73. doi: 10.1113/EP092862 (PMC12857491; doi:10.1113/EP092862)
Supplement: Supplementary file 1 — Supporting Information [file EPH-111-464-s001.zip › plateau_combined/63.csv]

	SmO2 Averaged
0	49.0
1	49.0
2	49.0
3	49.0
4	49.0
5	49.0
6	49.0
7	49.0
8	49.0
9	49.0
10	49.0
11	49.0
12	49.0
13	49.0
14	49.0
15	49.5
16	50.0
17	50.0
18	50.0
19	50.0
20	50.0
21	50.0
22	50.0
23	49.5
24	49.0
25	49.0
26	49.0
27	48.5
28	48.0
29	48.0
30	48.0
31	48.0
32	48.0
33	47.5
34	47.0
35	47.0
36	47.0
37	46.5
38	46.0
39	46.0
40	46.0
41	46.0
42	46.0
43	46.0
44	46.0
45	46.0
46	46.0
47	45.5
48	45.0
49	45.0
50	45.0
51	45.0
52	45.0
53	44.5
54	44.0
55	43.5
56	43.0
57	43.0
58	43.0
59	43.0
60	43.0
61	42.5
62	42.0
63	41.5
64	41.0
65	41.0
66	41.0
67	41.0
68	41.0
69	40.5
70	40.0
71	40.0
72	40.0
73	40.0
74	40.0
75	39.5
76	39.0
77	39.0
78	39.0
79	39.0
80	39.0
81	38.5
82	38.0
83	37.5
84	37.0
85	37.0
86	37.0
87	37.0
88	37.0
89	37.0
90	37.0
91	37.0
92	37.0
93	37.0
94	37.0
95	37.0
96	37.0
97	36.5
98	36.0
99	36.0
100	36.0
101	35.5
102	35.0
103	34.5
104	34.0
105	34.0
106	34.0
107	34.0
108	34.0
109	33.5
110	33.0
111	33.0
112	33.0
113	32.5
114	32.0
115	32.0
116	32.0
117	31.5
118	31.0
119	31.0
120	31.0
121	31.0
122	31.0
123	31.5
124	32.0
125	32.0
126	32.0
127	32.0
128	32.0
129	32.0
130	32.0
131	32.0
132	32.0
133	32.0
134	32.0
135	31.5
136	31.0
137	31.0
138	31.0
139	31.0
140	31.0
141	30.5
142	30.0
143	30.0
144	30.0
145	30.5
146	31.0
147	31.0
148	31.0
149	31.0
150	31.0
151	31.0
152	31.0
153	31.5
154	32.0
155	32.0
156	32.0
157	32.0
158	32.0
159	32.0
160	32.0
161	32.0
162	32.0
163	31.5
164	31.0
165	31.0
166	31.0
167	30.5
168	30.0
169	30.5
170	31.0
171	30.5
172	30.0
173	30.5
174	31.0
175	31.0
176	31.0
177	31.5
178	32.0
179	31.5
180	31.0
181	31.0
182	31.0
183	31.0
184	31.0
185	30.5
186	30.0
187	29.5
188	29.0
189	28.5
190	28.0
191	28.0
192	28.0
193	28.0
194	28.0
195	28.0
196	28.0
197	28.0
198	28.0
199	28.0
200	28.0
201	28.0
202	28.0
203	28.5
204	29.0
205	29.0
206	29.0
207	29.5
208	30.0
209	30.0
210	30.0
211	30.5
212	31.0
213	32.0
214	33.0
215	33.5
216	34.0
217	35.0
218	36.0
219	36.5
220	37.0
221	37.5
222	38.0
223	38.5
224	39.0
225	39.5
226	40.0
227	40.0
228	40.0
229	40.5
230	41.0
231	41.5
232	42.0
233	42.5
234	43.0
235	44.0
236	45.0
237	46.0
238	47.0
239	47.5
240	48.0
241	48.5
242	49.0
243	49.0
