# Supplementary material for: Muscle oxygen saturation plateau: Definition and verification in different oxygen availability conditions in locomotor and non‐locomotor muscles
Source: Exp Physiol. 2025 Jul 29;111(2):464–73. doi: 10.1113/EP092862 (PMC12857491; doi:10.1113/EP092862)
Supplement: Supplementary file 1 — Supporting Information [file EPH-111-464-s001.zip › plateau_combined/64.csv]

	SmO2 Averaged
0	79.0
1	78.0
2	77.0
3	76.0
4	75.0
5	74.0
6	73.0
7	71.0
8	69.0
9	67.5
10	66.0
11	65.0
12	64.0
13	62.0
14	60.0
15	58.0
16	56.0
17	54.5
18	53.0
19	51.0
20	49.0
21	47.0
22	45.0
23	44.0
24	43.0
25	42.0
26	41.0
27	40.0
28	39.0
29	38.5
30	38.0
31	37.5
32	37.0
33	36.5
34	36.0
35	35.5
36	35.0
37	34.5
38	34.0
39	34.0
40	34.0
41	34.0
42	34.0
43	33.5
44	33.0
45	33.0
46	33.0
47	33.0
48	33.0
49	33.0
50	33.0
51	33.0
52	33.0
53	33.0
54	33.0
55	33.0
56	33.0
57	32.5
58	32.0
59	32.0
60	32.0
61	31.0
62	30.0
63	29.5
64	29.0
65	28.5
66	28.0
67	28.0
68	28.0
69	27.5
70	27.0
71	27.0
72	27.0
73	27.0
74	27.0
75	27.0
76	27.0
77	27.0
78	27.0
79	27.0
80	27.0
81	27.5
82	28.0
83	28.0
84	28.0
85	28.5
86	29.0
87	29.0
88	29.0
89	29.0
90	29.0
91	29.0
92	29.0
93	29.0
94	29.0
95	29.0
96	29.0
97	29.0
98	29.0
99	28.5
100	28.0
101	28.0
102	28.0
103	28.5
104	29.0
105	29.0
106	29.0
107	29.5
108	30.0
109	30.0
110	30.0
111	30.5
112	31.0
113	30.5
114	30.0
115	30.0
116	30.0
117	29.5
118	29.0
119	28.5
120	28.0
121	28.0
122	28.0
123	27.5
124	27.0
125	27.0
126	27.0
127	26.5
128	26.0
129	26.0
130	26.0
131	26.0
132	26.0
133	26.0
134	26.0
135	26.0
136	26.0
137	26.5
138	27.0
139	27.0
140	27.0
141	26.0
142	25.0
143	25.0
144	25.0
145	24.5
146	24.0
147	23.5
148	23.0
149	22.5
150	22.0
151	22.0
152	22.0
153	21.5
154	21.0
155	20.5
156	20.0
157	20.0
158	20.0
159	20.0
160	20.0
161	20.0
162	20.0
163	20.0
164	20.0
165	19.5
166	19.0
167	18.5
168	18.0
169	17.5
170	17.0
171	16.0
172	15.0
173	14.0
174	13.0
175	12.5
176	12.0
177	11.0
178	10.0
179	9.5
180	9.0
181	9.0
182	9.0
183	9.0
184	9.0
185	9.0
186	9.0
187	9.0
188	9.0
189	9.0
190	9.0
191	9.0
192	9.0
193	9.0
194	9.0
195	9.0
196	9.0
197	9.0
198	9.0
199	9.5
200	10.0
201	10.5
202	11.0
203	11.5
204	12.0
205	13.0
206	14.0
207	14.5
208	15.0
209	16.0
210	17.0
211	17.5
212	18.0
213	19.0
214	20.0
215	20.5
216	21.0
217	22.0
218	23.0
219	23.5
220	24.0
221	24.5
222	25.0
223	25.5
224	26.0
225	27.0
226	28.0
227	28.5
228	29.0
229	30.0
230	31.0
231	31.5
232	32.0
233	33.0
234	34.0
235	34.0
236	34.0
237	35.0
238	36.0
239	36.5
240	37.0
241	37.5
242	38.0
243	38.0
