# Supplementary material for: Muscle oxygen saturation plateau: Definition and verification in different oxygen availability conditions in locomotor and non‐locomotor muscles
Source: Exp Physiol. 2025 Jul 29;111(2):464–73. doi: 10.1113/EP092862 (PMC12857491; doi:10.1113/EP092862)
Supplement: Supplementary file 1 — Supporting Information [file EPH-111-464-s001.zip › plateau_combined/65.csv]

	SmO2 Averaged
0	61.0
1	60.5
2	60.0
3	60.0
4	60.0
5	61.0
6	62.0
7	63.0
8	64.0
9	65.0
10	66.0
11	66.5
12	67.0
13	69.5
14	72.0
15	67.5
16	63.0
17	61.5
18	60.0
19	50.5
20	41.0
21	39.5
22	38.0
23	38.0
24	38.0
25	39.0
26	40.0
27	41.0
28	42.0
29	41.0
30	40.0
31	40.5
32	41.0
33	40.0
34	39.0
35	38.0
36	37.0
37	37.0
38	37.0
39	36.5
40	36.0
41	36.0
42	36.0
43	39.5
44	43.0
45	41.0
46	39.0
47	39.5
48	40.0
49	40.5
50	41.0
51	42.0
52	43.0
53	43.0
54	43.0
55	42.0
56	41.0
57	41.0
58	41.0
59	40.5
60	40.0
61	39.0
62	38.0
63	37.5
64	37.0
65	37.0
66	37.0
67	36.5
68	36.0
69	34.0
70	32.0
71	33.0
72	34.0
73	34.0
74	34.0
75	33.0
76	32.0
77	32.0
78	32.0
79	32.0
80	32.0
81	32.0
82	32.0
83	31.5
84	31.0
85	30.5
86	30.0
87	29.5
88	29.0
89	28.5
90	28.0
91	28.0
92	28.0
93	27.5
94	27.0
95	26.5
96	26.0
97	25.5
98	25.0
99	25.0
100	25.0
101	24.5
102	24.0
103	23.5
104	23.0
105	23.0
106	23.0
107	22.5
108	22.0
109	21.5
110	21.0
111	20.0
112	19.0
113	17.0
114	15.0
115	17.0
116	19.0
117	18.0
118	17.0
119	17.0
120	17.0
121	17.0
122	17.0
123	17.0
124	17.0
125	16.5
126	16.0
127	15.5
128	15.0
129	15.0
130	15.0
131	14.5
132	14.0
133	14.0
134	14.0
135	14.0
136	14.0
137	14.0
138	14.0
139	13.5
140	13.0
141	13.0
142	13.0
143	12.5
144	12.0
145	12.0
146	12.0
147	12.0
148	12.0
149	11.5
150	11.0
151	11.0
152	11.0
153	10.5
154	10.0
155	10.0
156	10.0
157	10.0
158	10.0
159	10.0
160	10.0
161	10.5
162	11.0
163	11.0
164	11.0
165	11.0
166	11.0
167	11.0
168	11.0
169	11.0
170	11.0
171	10.5
172	10.0
173	7.5
174	5.0
175	4.5
176	4.0
177	4.0
178	4.0
179	5.0
180	6.0
181	7.0
182	8.0
183	7.5
184	7.0
185	7.5
186	8.0
187	9.0
188	10.0
189	11.0
190	12.0
191	13.0
192	14.0
193	16.0
194	18.0
195	15.0
196	12.0
197	13.5
198	15.0
199	16.5
200	18.0
201	19.5
202	21.0
203	22.0
204	23.0
205	25.0
206	27.0
207	27.5
208	28.0
209	28.5
210	29.0
211	28.5
212	28.0
213	29.0
214	30.0
215	30.5
216	31.0
217	32.0
218	33.0
219	33.5
220	34.0
221	34.5
222	35.0
223	36.0
224	37.0
225	38.0
226	39.0
227	39.5
228	40.0
229	41.0
230	42.0
231	43.0
232	44.0
233	44.5
234	45.0
235	46.0
236	47.0
237	47.5
238	48.0
239	48.0
240	48.0
241	48.5
242	49.0
243	49.0
