# Supplementary material for: Muscle oxygen saturation plateau: Definition and verification in different oxygen availability conditions in locomotor and non‐locomotor muscles
Source: Exp Physiol. 2025 Jul 29;111(2):464–73. doi: 10.1113/EP092862 (PMC12857491; doi:10.1113/EP092862)
Supplement: Supplementary file 1 — Supporting Information [file EPH-111-464-s001.zip › plateau_combined/66.csv]

	SmO2 Averaged
0	38.0
1	37.5
2	37.0
3	37.0
4	37.0
5	36.5
6	36.0
7	36.0
8	36.0
9	35.5
10	35.0
11	35.0
12	35.0
13	35.0
14	35.0
15	35.0
16	35.0
17	34.5
18	34.0
19	34.0
20	34.0
21	34.0
22	34.0
23	33.5
24	33.0
25	33.0
26	33.0
27	32.5
28	32.0
29	32.0
30	32.0
31	32.0
32	32.0
33	32.0
34	32.0
35	32.0
36	32.0
37	32.0
38	32.0
39	32.0
40	32.0
41	32.0
42	32.0
43	32.0
44	32.0
45	32.0
46	32.0
47	31.5
48	31.0
49	31.0
50	31.0
51	31.0
52	31.0
53	31.0
54	31.0
55	30.5
56	30.0
57	30.0
58	30.0
59	29.5
60	29.0
61	29.0
62	29.0
63	28.5
64	28.0
65	27.5
66	27.0
67	27.0
68	27.0
69	27.0
70	27.0
71	26.5
72	26.0
73	26.0
74	26.0
75	26.0
76	26.0
77	26.0
78	26.0
79	26.0
80	26.0
81	26.0
82	26.0
83	26.0
84	26.0
85	25.5
86	25.0
87	25.0
88	25.0
89	25.0
90	25.0
91	25.0
92	25.0
93	25.0
94	25.0
95	24.5
96	24.0
97	24.0
98	24.0
99	24.0
100	24.0
101	23.5
102	23.0
103	23.0
104	23.0
105	22.5
106	22.0
107	22.0
108	22.0
109	21.5
110	21.0
111	21.0
112	21.0
113	20.5
114	20.0
115	20.0
116	20.0
117	19.5
118	19.0
119	19.0
120	19.0
121	18.5
122	18.0
123	18.0
124	18.0
125	17.5
126	17.0
127	16.5
128	16.0
129	15.5
130	15.0
131	15.0
132	15.0
133	14.5
134	14.0
135	14.0
136	14.0
137	13.5
138	13.0
139	13.0
140	13.0
141	12.5
142	12.0
143	12.0
144	12.0
145	12.0
146	12.0
147	12.0
148	12.0
149	12.5
150	13.0
151	13.5
152	14.0
153	14.5
154	15.0
155	15.0
156	15.0
157	15.0
158	15.0
159	15.0
160	15.0
161	15.0
162	15.0
163	15.0
164	15.0
165	15.0
166	15.0
167	15.5
168	16.0
169	16.0
170	16.0
171	16.0
172	16.0
173	16.0
174	16.0
175	16.0
176	16.0
177	16.0
178	16.0
179	16.5
180	17.0
181	17.0
182	17.0
183	17.0
184	17.0
185	16.5
186	16.0
187	16.0
188	16.0
189	16.0
190	16.0
191	16.0
192	16.0
193	15.5
194	15.0
195	15.0
196	15.0
197	15.0
198	15.0
199	15.0
200	15.0
201	15.0
202	15.0
203	15.5
204	16.0
205	16.5
206	17.0
207	17.5
208	18.0
209	18.0
210	18.0
211	18.5
212	19.0
213	19.5
214	20.0
215	21.0
216	22.0
217	22.5
218	23.0
219	23.5
220	24.0
221	24.5
222	25.0
223	25.5
224	26.0
225	26.0
226	26.0
227	26.5
228	27.0
229	28.0
230	29.0
231	29.5
232	30.0
233	31.0
234	32.0
235	33.0
236	34.0
237	35.0
238	36.0
239	36.5
240	37.0
241	37.0
242	37.0
243	37.0
