# Supplementary material for: Muscle oxygen saturation plateau: Definition and verification in different oxygen availability conditions in locomotor and non‐locomotor muscles
Source: Exp Physiol. 2025 Jul 29;111(2):464–73. doi: 10.1113/EP092862 (PMC12857491; doi:10.1113/EP092862)
Supplement: Supplementary file 1 — Supporting Information [file EPH-111-464-s001.zip › plateau_combined/67.csv]

	SmO2 Averaged
0	78.0
1	78.5
2	79.0
3	79.5
4	80.0
5	80.0
6	80.0
7	80.0
8	80.0
9	80.0
10	80.0
11	80.0
12	80.0
13	80.0
14	80.0
15	79.5
16	79.0
17	79.0
18	79.0
19	78.5
20	78.0
21	77.5
22	77.0
23	76.5
24	76.0
25	76.0
26	76.0
27	75.0
28	74.0
29	73.5
30	73.0
31	72.5
32	72.0
33	71.0
34	70.0
35	69.5
36	69.0
37	68.5
38	68.0
39	67.5
40	67.0
41	66.5
42	66.0
43	66.0
44	66.0
45	65.5
46	65.0
47	64.0
48	63.0
49	62.5
50	62.0
51	61.0
52	60.0
53	59.0
54	58.0
55	57.0
56	56.0
57	55.0
58	54.0
59	53.5
60	53.0
61	52.0
62	51.0
63	50.5
64	50.0
65	49.5
66	49.0
67	49.0
68	49.0
69	48.5
70	48.0
71	48.0
72	48.0
73	47.5
74	47.0
75	46.5
76	46.0
77	46.0
78	46.0
79	45.5
80	45.0
81	44.5
82	44.0
83	44.0
84	44.0
85	43.5
86	43.0
87	42.5
88	42.0
89	41.5
90	41.0
91	41.0
92	41.0
93	40.5
94	40.0
95	40.0
96	40.0
97	40.0
98	40.0
99	39.5
100	39.0
101	39.0
102	39.0
103	38.5
104	38.0
105	38.0
106	38.0
107	38.5
108	39.0
109	39.0
110	39.0
111	39.0
112	39.0
113	38.5
114	38.0
115	37.5
116	37.0
117	37.0
118	37.0
119	37.0
120	37.0
121	37.0
122	37.0
123	37.0
124	37.0
125	36.5
126	36.0
127	36.0
128	36.0
129	36.0
130	36.0
131	36.0
132	36.0
133	36.0
134	36.0
135	36.0
136	36.0
137	35.5
138	35.0
139	35.0
140	35.0
141	35.0
142	35.0
143	34.5
144	34.0
145	34.0
146	34.0
147	34.0
148	34.0
149	34.0
150	34.0
151	34.0
152	34.0
153	33.5
154	33.0
155	33.0
156	33.0
157	33.0
158	33.0
159	33.0
160	33.0
161	33.0
162	33.0
163	33.0
164	33.0
165	32.5
166	32.0
167	32.0
168	32.0
169	32.0
170	32.0
171	31.5
172	31.0
173	31.0
174	31.0
175	30.5
176	30.0
177	29.5
178	29.0
179	28.0
180	27.0
181	26.0
182	25.0
183	24.5
184	24.0
185	23.5
186	23.0
187	22.5
188	22.0
189	22.5
190	23.0
191	23.0
192	23.0
193	23.0
194	23.0
195	22.5
196	22.0
197	22.0
198	22.0
199	22.0
200	22.0
201	22.0
202	22.0
203	22.0
204	22.0
205	22.0
206	22.0
207	22.5
208	23.0
209	24.0
210	25.0
211	26.0
212	27.0
213	29.0
214	31.0
215	32.5
216	34.0
217	35.0
218	36.0
219	36.5
220	37.0
221	37.0
222	37.0
223	37.5
224	38.0
225	38.5
226	39.0
227	39.0
228	39.0
229	39.5
230	40.0
231	40.5
232	41.0
233	41.5
234	42.0
235	42.5
236	43.0
237	44.0
238	45.0
239	45.5
240	46.0
241	47.0
242	48.0
243	48.0
