# Supplementary material for: Muscle oxygen saturation plateau: Definition and verification in different oxygen availability conditions in locomotor and non‐locomotor muscles
Source: Exp Physiol. 2025 Jul 29;111(2):464–73. doi: 10.1113/EP092862 (PMC12857491; doi:10.1113/EP092862)
Supplement: Supplementary file 1 — Supporting Information [file EPH-111-464-s001.zip › plateau_combined/68.csv]

	SmO2 Averaged
0	47.0
1	47.0
2	47.0
3	48.0
4	49.0
5	49.5
6	50.0
7	49.5
8	49.0
9	48.5
10	48.0
11	47.5
12	47.0
13	46.0
14	45.0
15	44.5
16	44.0
17	44.0
18	44.0
19	44.0
20	44.0
21	44.0
22	44.0
23	44.0
24	44.0
25	44.0
26	44.0
27	44.5
28	45.0
29	45.0
30	45.0
31	45.0
32	45.0
33	45.0
34	45.0
35	45.0
36	45.0
37	45.0
38	45.0
39	44.5
40	44.0
41	44.0
42	44.0
43	44.0
44	44.0
45	44.0
46	44.0
47	44.0
48	44.0
49	44.0
50	44.0
51	43.5
52	43.0
53	43.5
54	44.0
55	44.0
56	44.0
57	44.0
58	44.0
59	43.5
60	43.0
61	43.0
62	43.0
63	42.5
64	42.0
65	41.5
66	41.0
67	40.5
68	40.0
69	39.5
70	39.0
71	38.5
72	38.0
73	37.5
74	37.0
75	37.0
76	37.0
77	36.5
78	36.0
79	35.5
80	35.0
81	34.5
82	34.0
83	33.5
84	33.0
85	32.5
86	32.0
87	32.0
88	32.0
89	31.5
90	31.0
91	30.5
92	30.0
93	30.0
94	30.0
95	30.5
96	31.0
97	30.5
98	30.0
99	29.5
100	29.0
101	29.0
102	29.0
103	28.0
104	27.0
105	26.5
106	26.0
107	26.0
108	26.0
109	25.0
110	24.0
111	23.5
112	23.0
113	22.5
114	22.0
115	21.0
116	20.0
117	19.5
118	19.0
119	18.5
120	18.0
121	17.5
122	17.0
123	16.5
124	16.0
125	16.0
126	16.0
127	16.0
128	16.0
129	15.5
130	15.0
131	14.5
132	14.0
133	13.5
134	13.0
135	12.5
136	12.0
137	11.5
138	11.0
139	10.5
140	10.0
141	9.5
142	9.0
143	8.5
144	8.0
145	7.5
146	7.0
147	6.5
148	6.0
149	6.0
150	6.0
151	6.0
152	6.0
153	5.5
154	5.0
155	5.0
156	5.0
157	5.0
158	5.0
159	4.0
160	3.0
161	3.0
162	3.0
163	3.0
164	3.0
165	3.0
166	3.0
167	3.0
168	3.0
169	3.0
170	3.0
171	3.0
172	3.0
173	2.5
174	2.0
175	1.5
176	1.0
177	1.0
178	1.0
179	1.0
180	1.0
181	1.0
182	1.0
183	1.0
184	1.0
185	0.5
186	0.0
187	0.0
188	0.0
189	0.0
190	0.0
191	0.5
192	1.0
193	1.0
194	1.0
195	1.5
196	2.0
197	2.5
198	3.0
199	3.5
200	4.0
201	4.5
202	5.0
203	5.0
204	5.0
205	5.5
206	6.0
207	6.5
208	7.0
209	7.5
210	8.0
211	8.5
212	9.0
213	9.0
214	9.0
215	9.5
216	10.0
217	10.5
218	11.0
219	11.5
220	12.0
221	13.5
222	15.0
223	16.5
224	18.0
225	19.5
226	21.0
227	23.0
228	25.0
229	26.5
230	28.0
231	30.0
232	32.0
233	33.0
234	34.0
235	35.5
236	37.0
237	38.5
238	40.0
239	41.5
240	43.0
241	44.0
242	45.0
243	45.0
