# Supplementary material for: Muscle oxygen saturation plateau: Definition and verification in different oxygen availability conditions in locomotor and non‐locomotor muscles
Source: Exp Physiol. 2025 Jul 29;111(2):464–73. doi: 10.1113/EP092862 (PMC12857491; doi:10.1113/EP092862)
Supplement: Supplementary file 1 — Supporting Information [file EPH-111-464-s001.zip › plateau_combined/69.csv]

	SmO2 Averaged
0	58.0
1	58.5
2	59.0
3	60.0
4	61.0
5	62.0
6	63.0
7	64.0
8	65.0
9	65.5
10	66.0
11	66.5
12	67.0
13	67.0
14	67.0
15	66.5
16	66.0
17	65.5
18	65.0
19	64.0
20	63.0
21	62.5
22	62.0
23	61.5
24	61.0
25	60.0
26	59.0
27	59.0
28	59.0
29	58.0
30	57.0
31	56.0
32	55.0
33	54.0
34	53.0
35	52.0
36	51.0
37	49.5
38	48.0
39	46.5
40	45.0
41	44.0
42	43.0
43	42.5
44	42.0
45	41.5
46	41.0
47	41.5
48	42.0
49	41.5
50	41.0
51	40.5
52	40.0
53	39.5
54	39.0
55	38.0
56	37.0
57	36.0
58	35.0
59	34.0
60	33.0
61	32.5
62	32.0
63	31.0
64	30.0
65	30.0
66	30.0
67	29.5
68	29.0
69	28.5
70	28.0
71	28.0
72	28.0
73	28.0
74	28.0
75	27.5
76	27.0
77	26.5
78	26.0
79	26.0
80	26.0
81	25.0
82	24.0
83	23.5
84	23.0
85	23.0
86	23.0
87	23.0
88	23.0
89	22.5
90	22.0
91	22.0
92	22.0
93	22.0
94	22.0
95	21.5
96	21.0
97	21.0
98	21.0
99	20.5
100	20.0
101	20.0
102	20.0
103	20.0
104	20.0
105	20.0
106	20.0
107	20.0
108	20.0
109	19.5
110	19.0
111	19.0
112	19.0
113	19.0
114	19.0
115	19.0
116	19.0
117	19.0
118	19.0
119	19.0
120	19.0
121	19.0
122	19.0
123	19.0
124	19.0
125	19.0
126	19.0
127	18.5
128	18.0
129	17.5
130	17.0
131	17.0
132	17.0
133	17.0
134	17.0
135	17.5
136	18.0
137	18.5
138	19.0
139	20.0
140	21.0
141	21.5
142	22.0
143	21.5
144	21.0
145	21.0
146	21.0
147	20.5
148	20.0
149	20.0
150	20.0
151	20.0
152	20.0
153	20.0
154	20.0
155	20.5
156	21.0
157	21.0
158	21.0
159	21.0
160	21.0
161	20.5
162	20.0
163	19.5
164	19.0
165	19.0
166	19.0
167	18.5
168	18.0
169	18.0
170	18.0
171	18.0
172	18.0
173	18.0
174	18.0
175	18.0
176	18.0
177	17.5
178	17.0
179	17.0
180	17.0
181	17.0
182	17.0
183	16.5
184	16.0
185	15.5
186	15.0
187	14.0
188	13.0
189	12.5
190	12.0
191	12.0
192	12.0
193	12.0
194	12.0
195	12.0
196	12.0
197	12.0
198	12.0
199	12.0
200	12.0
201	11.5
202	11.0
203	11.0
204	11.0
205	11.0
206	11.0
207	11.5
208	12.0
209	13.5
210	15.0
211	16.0
212	17.0
213	18.0
214	19.0
215	20.5
216	22.0
217	23.0
218	24.0
219	25.0
220	26.0
221	26.5
222	27.0
223	28.0
224	29.0
225	30.0
226	31.0
227	32.0
228	33.0
229	34.0
230	35.0
231	35.5
232	36.0
233	36.5
234	37.0
235	37.5
236	38.0
237	38.0
238	38.0
239	38.0
240	38.0
241	38.5
242	39.0
243	39.0
