# Supplementary material for: Muscle oxygen saturation plateau: Definition and verification in different oxygen availability conditions in locomotor and non‐locomotor muscles
Source: Exp Physiol. 2025 Jul 29;111(2):464–73. doi: 10.1113/EP092862 (PMC12857491; doi:10.1113/EP092862)
Supplement: Supplementary file 1 — Supporting Information [file EPH-111-464-s001.zip › plateau_combined/7.csv]

	SmO2 Averaged
0	55.0
1	54.5
2	54.0
3	54.0
4	54.0
5	54.0
6	54.0
7	54.0
8	54.0
9	54.0
10	54.0
11	54.5
12	55.0
13	55.0
14	55.0
15	55.0
16	55.0
17	54.5
18	54.0
19	54.0
20	54.0
21	53.5
22	53.0
23	52.0
24	51.0
25	50.0
26	49.0
27	47.0
28	45.0
29	42.0
30	39.0
31	36.0
32	33.0
33	30.0
34	27.0
35	24.5
36	22.0
37	20.0
38	18.0
39	17.5
40	17.0
41	16.5
42	16.0
43	16.0
44	16.0
45	15.5
46	15.0
47	15.0
48	15.0
49	15.0
50	15.0
51	14.5
52	14.0
53	13.5
54	13.0
55	13.0
56	13.0
57	13.0
58	13.0
59	12.5
60	12.0
61	12.0
62	12.0
63	12.0
64	12.0
65	12.0
66	12.0
67	11.5
68	11.0
69	11.0
70	11.0
71	10.5
72	10.0
73	10.0
74	10.0
75	10.0
76	10.0
77	10.5
78	11.0
79	11.0
80	11.0
81	11.0
82	11.0
83	11.0
84	11.0
85	11.0
86	11.0
87	11.0
88	11.0
89	11.0
90	11.0
91	11.0
92	11.0
93	11.0
94	11.0
95	10.5
96	10.0
97	10.0
98	10.0
99	10.0
100	10.0
101	9.5
102	9.0
103	9.0
104	9.0
105	9.0
106	9.0
107	9.0
108	9.0
109	9.0
110	9.0
111	9.5
112	10.0
113	10.0
114	10.0
115	10.0
116	10.0
117	9.5
118	9.0
119	9.0
120	9.0
121	9.5
122	10.0
123	9.5
124	9.0
125	9.0
126	9.0
127	9.0
128	9.0
129	9.0
130	9.0
131	9.0
132	9.0
133	9.0
134	9.0
135	8.5
136	8.0
137	8.0
138	8.0
139	8.0
140	8.0
141	8.0
142	8.0
143	8.0
144	8.0
145	8.0
146	8.0
147	8.0
148	8.0
149	8.0
150	8.0
151	8.0
152	8.0
153	8.0
154	8.0
155	8.5
156	9.0
157	9.0
158	9.0
159	9.0
160	9.0
161	9.0
162	9.0
163	9.0
164	9.0
165	9.0
166	9.0
167	9.0
168	9.0
169	9.0
170	9.0
171	8.5
172	8.0
173	8.0
174	8.0
175	8.0
176	8.0
177	8.0
178	8.0
179	8.0
180	8.0
181	8.0
182	8.0
183	8.5
184	9.0
185	8.5
186	8.0
187	8.0
188	8.0
189	8.5
190	9.0
191	9.0
192	9.0
193	8.5
194	8.0
195	8.5
196	9.0
197	9.0
198	9.0
199	9.0
200	9.0
201	9.0
202	9.0
203	9.0
204	9.0
205	9.5
206	10.0
207	10.0
208	10.0
209	10.5
210	11.0
211	12.0
212	13.0
213	14.0
214	15.0
215	16.5
216	18.0
217	19.0
218	20.0
219	22.0
220	24.0
221	25.5
222	27.0
223	28.5
224	30.0
225	31.5
226	33.0
227	34.5
228	36.0
229	37.5
230	39.0
231	40.5
232	42.0
233	44.5
234	47.0
235	49.0
236	51.0
237	52.5
238	54.0
239	55.5
240	57.0
241	57.5
242	58.0
243	58.0
