# Supplementary material for: Muscle oxygen saturation plateau: Definition and verification in different oxygen availability conditions in locomotor and non‐locomotor muscles
Source: Exp Physiol. 2025 Jul 29;111(2):464–73. doi: 10.1113/EP092862 (PMC12857491; doi:10.1113/EP092862)
Supplement: Supplementary file 1 — Supporting Information [file EPH-111-464-s001.zip › plateau_combined/70.csv]

	SmO2 Averaged
0	44.0
1	43.0
2	42.0
3	41.5
4	41.0
5	40.5
6	40.0
7	40.0
8	40.0
9	40.0
10	40.0
11	40.5
12	41.0
13	41.5
14	42.0
15	42.5
16	43.0
17	43.0
18	43.0
19	43.0
20	43.0
21	42.5
22	42.0
23	41.5
24	41.0
25	40.5
26	40.0
27	40.0
28	40.0
29	39.5
30	39.0
31	38.5
32	38.0
33	37.5
34	37.0
35	36.5
36	36.0
37	35.5
38	35.0
39	35.0
40	35.0
41	34.5
42	34.0
43	34.0
44	34.0
45	33.5
46	33.0
47	33.0
48	33.0
49	32.5
50	32.0
51	32.0
52	32.0
53	31.5
54	31.0
55	31.0
56	31.0
57	30.5
58	30.0
59	30.0
60	30.0
61	29.5
62	29.0
63	28.5
64	28.0
65	28.0
66	28.0
67	27.5
68	27.0
69	26.5
70	26.0
71	25.5
72	25.0
73	25.0
74	25.0
75	24.5
76	24.0
77	23.5
78	23.0
79	22.0
80	21.0
81	20.5
82	20.0
83	19.0
84	18.0
85	17.5
86	17.0
87	16.5
88	16.0
89	16.0
90	16.0
91	15.5
92	15.0
93	14.5
94	14.0
95	14.0
96	14.0
97	13.5
98	13.0
99	13.0
100	13.0
101	13.0
102	13.0
103	13.0
104	13.0
105	13.0
106	13.0
107	12.5
108	12.0
109	12.0
110	12.0
111	11.5
112	11.0
113	10.5
114	10.0
115	10.0
116	10.0
117	10.0
118	10.0
119	10.5
120	11.0
121	10.5
122	10.0
123	10.0
124	10.0
125	9.5
126	9.0
127	9.0
128	9.0
129	9.0
130	9.0
131	9.0
132	9.0
133	9.5
134	10.0
135	10.0
136	10.0
137	10.5
138	11.0
139	10.5
140	10.0
141	10.0
142	10.0
143	10.0
144	10.0
145	9.5
146	9.0
147	9.0
148	9.0
149	9.0
150	9.0
151	9.0
152	9.0
153	9.5
154	10.0
155	10.0
156	10.0
157	10.5
158	11.0
159	11.0
160	11.0
161	11.0
162	11.0
163	11.0
164	11.0
165	10.5
166	10.0
167	9.5
168	9.0
169	9.0
170	9.0
171	9.0
172	9.0
173	9.0
174	9.0
175	9.5
176	10.0
177	10.0
178	10.0
179	10.0
180	10.0
181	10.0
182	10.0
183	9.5
184	9.0
185	9.0
186	9.0
187	9.0
188	9.0
189	9.0
190	9.0
191	9.0
192	9.0
193	9.0
194	9.0
195	9.5
196	10.0
197	10.0
198	10.0
199	10.5
200	11.0
201	11.5
202	12.0
203	12.5
204	13.0
205	13.0
206	13.0
207	13.5
208	14.0
209	14.5
210	15.0
211	15.5
212	16.0
213	17.0
214	18.0
215	18.5
216	19.0
217	19.5
218	20.0
219	21.0
220	22.0
221	23.0
222	24.0
223	25.0
224	26.0
225	27.5
226	29.0
227	30.0
228	31.0
229	32.0
230	33.0
231	34.0
232	35.0
233	36.0
234	37.0
235	38.0
236	39.0
237	39.5
238	40.0
239	40.5
240	41.0
241	41.5
242	42.0
243	42.0
