# Supplementary material for: Muscle oxygen saturation plateau: Definition and verification in different oxygen availability conditions in locomotor and non‐locomotor muscles
Source: Exp Physiol. 2025 Jul 29;111(2):464–73. doi: 10.1113/EP092862 (PMC12857491; doi:10.1113/EP092862)
Supplement: Supplementary file 1 — Supporting Information [file EPH-111-464-s001.zip › plateau_combined/71.csv]

	SmO2 Averaged
0	27.0
1	27.0
2	27.0
3	26.5
4	26.0
5	25.5
6	25.0
7	25.0
8	25.0
9	25.5
10	26.0
11	26.5
12	27.0
13	27.5
14	28.0
15	28.5
16	29.0
17	29.0
18	29.0
19	29.0
20	29.0
21	28.5
22	28.0
23	27.5
24	27.0
25	27.0
26	27.0
27	26.5
28	26.0
29	26.0
30	26.0
31	26.0
32	26.0
33	27.5
34	29.0
35	30.0
36	31.0
37	31.5
38	32.0
39	32.5
40	33.0
41	33.5
42	34.0
43	33.0
44	32.0
45	31.5
46	31.0
47	31.0
48	31.0
49	31.5
50	32.0
51	32.0
52	32.0
53	32.5
54	33.0
55	33.0
56	33.0
57	32.5
58	32.0
59	31.5
60	31.0
61	30.5
62	30.0
63	29.5
64	29.0
65	29.5
66	30.0
67	31.0
68	32.0
69	33.0
70	34.0
71	35.0
72	36.0
73	36.5
74	37.0
75	37.5
76	38.0
77	38.0
78	38.0
79	37.0
80	36.0
81	35.5
82	35.0
83	34.5
84	34.0
85	34.5
86	35.0
87	32.0
88	29.0
89	26.0
90	23.0
91	22.0
92	21.0
93	23.5
94	26.0
95	23.5
96	21.0
97	20.0
98	19.0
99	18.5
100	18.0
101	19.0
102	20.0
103	19.5
104	19.0
105	18.5
106	18.0
107	18.5
108	19.0
109	19.5
110	20.0
111	20.5
112	21.0
113	21.5
114	22.0
115	22.5
116	23.0
117	22.0
118	21.0
119	21.0
120	21.0
121	20.5
122	20.0
123	19.5
124	19.0
125	19.0
126	19.0
127	18.5
128	18.0
129	18.0
130	18.0
131	18.0
132	18.0
133	18.5
134	19.0
135	19.0
136	19.0
137	19.0
138	19.0
139	19.5
140	20.0
141	20.0
142	20.0
143	20.0
144	20.0
145	20.0
146	20.0
147	20.0
148	20.0
149	20.5
150	21.0
151	21.0
152	21.0
153	21.0
154	21.0
155	21.0
156	21.0
157	21.5
158	22.0
159	22.0
160	22.0
161	22.0
162	22.0
163	22.5
164	23.0
165	23.5
166	24.0
167	23.5
168	23.0
169	23.0
170	23.0
171	20.5
172	18.0
173	18.0
174	18.0
175	18.0
176	18.0
177	18.5
178	19.0
179	18.0
180	17.0
181	18.0
182	19.0
183	19.5
184	20.0
185	19.0
186	18.0
187	16.5
188	15.0
189	15.5
190	16.0
191	17.0
192	18.0
193	17.5
194	17.0
195	18.5
196	20.0
197	21.0
198	22.0
199	22.5
200	23.0
201	23.0
202	23.0
203	23.5
204	24.0
205	24.0
206	24.0
207	24.5
208	25.0
209	26.0
210	27.0
211	22.5
212	18.0
213	20.5
214	23.0
215	25.0
216	27.0
217	27.0
218	27.0
219	26.0
220	25.0
221	26.0
222	27.0
223	27.5
224	28.0
225	28.0
226	28.0
227	28.5
228	29.0
229	30.0
230	31.0
231	32.0
232	33.0
233	34.5
234	36.0
235	37.5
236	39.0
237	40.0
238	41.0
239	41.5
240	42.0
241	42.5
242	43.0
243	43.0
