# Supplementary material for: Muscle oxygen saturation plateau: Definition and verification in different oxygen availability conditions in locomotor and non‐locomotor muscles
Source: Exp Physiol. 2025 Jul 29;111(2):464–73. doi: 10.1113/EP092862 (PMC12857491; doi:10.1113/EP092862)
Supplement: Supplementary file 1 — Supporting Information [file EPH-111-464-s001.zip › plateau_combined/72.csv]

	SmO2 Averaged
0	45.0
1	45.0
2	45.0
3	45.0
4	45.0
5	45.0
6	45.0
7	44.5
8	44.0
9	44.0
10	44.0
11	44.0
12	44.0
13	44.0
14	44.0
15	44.0
16	44.0
17	44.0
18	44.0
19	44.0
20	44.0
21	44.0
22	44.0
23	43.0
24	42.0
25	40.5
26	39.0
27	37.0
28	35.0
29	32.5
30	30.0
31	28.0
32	26.0
33	24.0
34	22.0
35	21.0
36	20.0
37	19.0
38	18.0
39	18.0
40	18.0
41	17.5
42	17.0
43	17.0
44	17.0
45	17.0
46	17.0
47	16.5
48	16.0
49	16.0
50	16.0
51	16.0
52	16.0
53	16.0
54	16.0
55	16.0
56	16.0
57	16.0
58	16.0
59	15.5
60	15.0
61	15.0
62	15.0
63	15.0
64	15.0
65	14.5
66	14.0
67	14.0
68	14.0
69	14.0
70	14.0
71	13.5
72	13.0
73	13.0
74	13.0
75	13.0
76	13.0
77	12.5
78	12.0
79	12.0
80	12.0
81	12.0
82	12.0
83	12.0
84	12.0
85	12.0
86	12.0
87	12.0
88	12.0
89	12.0
90	12.0
91	12.0
92	12.0
93	12.0
94	12.0
95	12.0
96	12.0
97	11.5
98	11.0
99	11.0
100	11.0
101	11.0
102	11.0
103	11.0
104	11.0
105	11.0
106	11.0
107	11.0
108	11.0
109	11.0
110	11.0
111	11.0
112	11.0
113	11.0
114	11.0
115	11.0
116	11.0
117	11.0
118	11.0
119	11.0
120	11.0
121	11.0
122	11.0
123	11.0
124	11.0
125	11.0
126	11.0
127	11.0
128	11.0
129	11.0
130	11.0
131	11.0
132	11.0
133	11.0
134	11.0
135	11.0
136	11.0
137	11.0
138	11.0
139	11.0
140	11.0
141	11.0
142	11.0
143	11.0
144	11.0
145	11.0
146	11.0
147	11.0
148	11.0
149	11.0
150	11.0
151	11.0
152	11.0
153	11.0
154	11.0
155	11.0
156	11.0
157	11.0
158	11.0
159	11.0
160	11.0
161	11.0
162	11.0
163	11.0
164	11.0
165	11.0
166	11.0
167	11.0
168	11.0
169	11.0
170	11.0
171	11.0
172	11.0
173	11.0
174	11.0
175	11.0
176	11.0
177	11.0
178	11.0
179	11.0
180	11.0
181	11.0
182	11.0
183	11.0
184	11.0
185	11.0
186	11.0
187	11.0
188	11.0
189	10.5
190	10.0
191	10.0
192	10.0
193	10.0
194	10.0
195	10.0
196	10.0
197	10.0
198	10.0
199	10.0
200	10.0
201	10.0
202	10.0
203	10.0
204	10.0
205	10.0
206	10.0
207	10.0
208	10.0
209	10.0
210	10.0
211	10.5
212	11.0
213	11.5
214	12.0
215	13.0
216	14.0
217	14.5
218	15.0
219	15.5
220	16.0
221	16.5
222	17.0
223	17.5
224	18.0
225	19.0
226	20.0
227	21.0
228	22.0
229	22.5
230	23.0
231	24.0
232	25.0
233	25.5
234	26.0
235	27.5
236	29.0
237	30.5
238	32.0
239	34.0
240	36.0
241	38.0
242	40.0
243	40.0
