# Supplementary material for: Muscle oxygen saturation plateau: Definition and verification in different oxygen availability conditions in locomotor and non‐locomotor muscles
Source: Exp Physiol. 2025 Jul 29;111(2):464–73. doi: 10.1113/EP092862 (PMC12857491; doi:10.1113/EP092862)
Supplement: Supplementary file 1 — Supporting Information [file EPH-111-464-s001.zip › plateau_combined/73.csv]

	SmO2 Averaged
0	85.0
1	85.0
2	85.0
3	85.0
4	85.0
5	85.0
6	85.0
7	85.0
8	85.0
9	85.0
10	85.0
11	85.0
12	85.0
13	85.0
14	85.0
15	84.5
16	84.0
17	84.0
18	84.0
19	84.0
20	84.0
21	84.0
22	84.0
23	84.0
24	84.0
25	84.0
26	84.0
27	84.0
28	84.0
29	83.5
30	83.0
31	83.0
32	83.0
33	83.0
34	83.0
35	82.5
36	82.0
37	81.5
38	81.0
39	81.0
40	81.0
41	80.5
42	80.0
43	80.0
44	80.0
45	79.5
46	79.0
47	79.0
48	79.0
49	78.5
50	78.0
51	78.0
52	78.0
53	77.5
54	77.0
55	77.0
56	77.0
57	77.0
58	77.0
59	76.5
60	76.0
61	76.0
62	76.0
63	75.5
64	75.0
65	75.0
66	75.0
67	74.5
68	74.0
69	74.0
70	74.0
71	74.0
72	74.0
73	74.0
74	74.0
75	73.5
76	73.0
77	73.0
78	73.0
79	73.0
80	73.0
81	72.5
82	72.0
83	72.0
84	72.0
85	71.5
86	71.0
87	71.0
88	71.0
89	70.5
90	70.0
91	70.0
92	70.0
93	70.0
94	70.0
95	70.0
96	70.0
97	70.0
98	70.0
99	70.0
100	70.0
101	70.0
102	70.0
103	70.0
104	70.0
105	70.0
106	70.0
107	70.0
108	70.0
109	69.5
110	69.0
111	69.0
112	69.0
113	69.0
114	69.0
115	68.5
116	68.0
117	68.0
118	68.0
119	68.0
120	68.0
121	68.0
122	68.0
123	68.0
124	68.0
125	68.0
126	68.0
127	67.5
128	67.0
129	67.0
130	67.0
131	67.0
132	67.0
133	67.0
134	67.0
135	67.0
136	67.0
137	67.0
138	67.0
139	66.5
140	66.0
141	66.0
142	66.0
143	66.0
144	66.0
145	66.0
146	66.0
147	65.5
148	65.0
149	65.5
150	66.0
151	65.5
152	65.0
153	65.0
154	65.0
155	65.5
156	66.0
157	66.0
158	66.0
159	65.5
160	65.0
161	65.0
162	65.0
163	65.0
164	65.0
165	65.0
166	65.0
167	64.5
168	64.0
169	64.0
170	64.0
171	63.5
172	63.0
173	63.0
174	63.0
175	63.0
176	63.0
177	63.0
178	63.0
179	62.5
180	62.0
181	62.0
182	62.0
183	62.0
184	62.0
185	62.0
186	62.0
187	62.0
188	62.0
189	62.0
190	62.0
191	62.0
192	62.0
193	62.0
194	62.0
195	62.5
196	63.0
197	63.0
198	63.0
199	63.0
200	63.0
201	62.5
202	62.0
203	61.5
204	61.0
205	60.5
206	60.0
207	60.0
208	60.0
209	60.5
210	61.0
211	61.5
212	62.0
213	62.5
214	63.0
215	63.5
216	64.0
217	64.0
218	64.0
219	64.5
220	65.0
221	65.0
222	65.0
223	65.0
224	65.0
225	65.0
226	65.0
227	65.0
228	65.0
229	65.5
230	66.0
231	66.5
232	67.0
233	68.0
234	69.0
235	69.5
236	70.0
237	70.5
238	71.0
239	71.5
240	72.0
241	72.5
242	73.0
243	73.0
