# Supplementary material for: Muscle oxygen saturation plateau: Definition and verification in different oxygen availability conditions in locomotor and non‐locomotor muscles
Source: Exp Physiol. 2025 Jul 29;111(2):464–73. doi: 10.1113/EP092862 (PMC12857491; doi:10.1113/EP092862)
Supplement: Supplementary file 1 — Supporting Information [file EPH-111-464-s001.zip › plateau_combined/74.csv]

	SmO2 Averaged
0	86.0
1	78.0
2	70.0
3	67.5
4	65.0
5	60.5
6	56.0
7	55.0
8	54.0
9	49.5
10	45.0
11	49.5
12	54.0
13	54.0
14	54.0
15	54.0
16	54.0
17	53.0
18	52.0
19	51.0
20	50.0
21	49.0
22	48.0
23	48.0
24	48.0
25	48.5
26	49.0
27	49.5
28	50.0
29	50.5
30	51.0
31	52.0
32	53.0
33	53.0
34	53.0
35	53.0
36	53.0
37	53.0
38	53.0
39	53.5
40	54.0
41	54.5
42	55.0
43	55.0
44	55.0
45	55.0
46	55.0
47	54.5
48	54.0
49	53.0
50	52.0
51	51.5
52	51.0
53	50.5
54	50.0
55	50.0
56	50.0
57	50.5
58	51.0
59	52.0
60	53.0
61	53.5
62	54.0
63	55.0
64	56.0
65	56.5
66	57.0
67	57.0
68	57.0
69	56.0
70	55.0
71	54.5
72	54.0
73	55.5
74	57.0
75	57.0
76	57.0
77	57.5
78	58.0
79	59.0
80	60.0
81	60.5
82	61.0
83	60.5
84	60.0
85	60.5
86	61.0
87	61.5
88	62.0
89	62.5
90	63.0
91	63.0
92	63.0
93	62.5
94	62.0
95	62.0
96	62.0
97	61.5
98	61.0
99	60.5
100	60.0
101	60.0
102	60.0
103	59.5
104	59.0
105	58.0
106	57.0
107	57.0
108	57.0
109	57.5
110	58.0
111	58.0
112	58.0
113	59.0
114	60.0
115	61.0
116	62.0
117	63.0
118	64.0
119	64.5
120	65.0
121	65.5
122	66.0
123	66.0
124	66.0
125	66.5
126	67.0
127	67.0
128	67.0
129	67.5
130	68.0
131	68.0
132	68.0
133	68.0
134	68.0
135	68.5
136	69.0
137	68.5
138	68.0
139	68.0
140	68.0
141	68.0
142	68.0
143	68.0
144	68.0
145	68.0
146	68.0
147	68.5
148	69.0
149	69.0
150	69.0
151	69.0
152	69.0
153	69.0
154	69.0
155	69.5
156	70.0
157	70.0
158	70.0
159	70.5
160	71.0
161	71.0
162	71.0
163	70.5
164	70.0
165	72.5
166	75.0
167	75.5
168	76.0
169	77.0
170	78.0
171	79.0
172	80.0
173	81.0
174	82.0
175	80.5
176	79.0
177	79.5
178	80.0
179	79.5
180	79.0
181	79.0
182	79.0
183	78.5
184	78.0
185	77.0
186	76.0
187	75.0
188	74.0
189	73.5
190	73.0
191	73.0
192	73.0
193	73.0
194	73.0
195	72.5
196	72.0
197	72.0
198	72.0
199	70.5
200	69.0
201	67.5
202	66.0
203	64.5
204	63.0
205	62.0
206	61.0
207	60.5
208	60.0
209	60.5
210	61.0
211	60.5
212	60.0
213	59.0
214	58.0
215	58.5
216	59.0
217	60.0
218	61.0
219	61.5
220	62.0
221	63.5
222	65.0
223	66.5
224	68.0
225	68.0
226	68.0
227	68.0
228	68.0
229	67.5
230	67.0
231	67.0
232	67.0
233	67.5
234	68.0
235	69.0
236	70.0
237	69.5
238	69.0
239	69.0
240	69.0
241	68.0
242	67.0
243	67.0
