# Supplementary material for: Muscle oxygen saturation plateau: Definition and verification in different oxygen availability conditions in locomotor and non‐locomotor muscles
Source: Exp Physiol. 2025 Jul 29;111(2):464–73. doi: 10.1113/EP092862 (PMC12857491; doi:10.1113/EP092862)
Supplement: Supplementary file 1 — Supporting Information [file EPH-111-464-s001.zip › plateau_combined/75.csv]

	SmO2 Averaged
0	72.0
1	71.5
2	71.0
3	70.5
4	70.0
5	69.0
6	68.0
7	66.5
8	65.0
9	63.5
10	62.0
11	61.0
12	60.0
13	59.5
14	59.0
15	58.5
16	58.0
17	58.0
18	58.0
19	57.5
20	57.0
21	56.5
22	56.0
23	55.0
24	54.0
25	53.5
26	53.0
27	53.0
28	53.0
29	52.5
30	52.0
31	51.5
32	51.0
33	50.5
34	50.0
35	49.0
36	48.0
37	47.5
38	47.0
39	47.0
40	47.0
41	46.5
42	46.0
43	45.5
44	45.0
45	44.5
46	44.0
47	43.5
48	43.0
49	42.5
50	42.0
51	41.5
52	41.0
53	41.0
54	41.0
55	40.5
56	40.0
57	40.0
58	40.0
59	40.0
60	40.0
61	39.5
62	39.0
63	39.0
64	39.0
65	38.5
66	38.0
67	38.0
68	38.0
69	37.5
70	37.0
71	37.0
72	37.0
73	36.5
74	36.0
75	36.0
76	36.0
77	35.5
78	35.0
79	35.0
80	35.0
81	35.0
82	35.0
83	34.5
84	34.0
85	34.0
86	34.0
87	34.0
88	34.0
89	34.0
90	34.0
91	34.0
92	34.0
93	34.0
94	34.0
95	33.5
96	33.0
97	33.0
98	33.0
99	32.5
100	32.0
101	31.5
102	31.0
103	31.0
104	31.0
105	30.5
106	30.0
107	30.0
108	30.0
109	29.5
110	29.0
111	29.0
112	29.0
113	28.5
114	28.0
115	27.5
116	27.0
117	27.0
118	27.0
119	26.5
120	26.0
121	25.5
122	25.0
123	25.0
124	25.0
125	24.5
126	24.0
127	24.0
128	24.0
129	23.5
130	23.0
131	22.5
132	22.0
133	21.5
134	21.0
135	20.5
136	20.0
137	19.5
138	19.0
139	19.0
140	19.0
141	19.0
142	19.0
143	19.0
144	19.0
145	18.5
146	18.0
147	18.0
148	18.0
149	17.5
150	17.0
151	16.5
152	16.0
153	16.0
154	16.0
155	15.5
156	15.0
157	15.0
158	15.0
159	14.5
160	14.0
161	14.0
162	14.0
163	14.0
164	14.0
165	13.5
166	13.0
167	13.0
168	13.0
169	13.0
170	13.0
171	13.0
172	13.0
173	12.5
174	12.0
175	12.0
176	12.0
177	12.0
178	12.0
179	11.5
180	11.0
181	11.0
182	11.0
183	10.5
184	10.0
185	10.0
186	10.0
187	11.0
188	12.0
189	13.0
190	14.0
191	14.0
192	14.0
193	15.0
194	16.0
195	16.0
196	16.0
197	15.5
198	15.0
199	14.5
200	14.0
201	14.5
202	15.0
203	15.0
204	15.0
205	15.5
206	16.0
207	16.5
208	17.0
209	17.0
210	17.0
211	17.5
212	18.0
213	18.5
214	19.0
215	19.5
216	20.0
217	21.0
218	22.0
219	22.5
220	23.0
221	24.0
222	25.0
223	26.5
224	28.0
225	29.5
226	31.0
227	33.0
228	35.0
229	36.5
230	38.0
231	39.5
232	41.0
233	42.0
234	43.0
235	43.5
236	44.0
237	44.0
238	44.0
239	44.5
240	45.0
241	45.0
242	45.0
243	45.0
