# Supplementary material for: Muscle oxygen saturation plateau: Definition and verification in different oxygen availability conditions in locomotor and non‐locomotor muscles
Source: Exp Physiol. 2025 Jul 29;111(2):464–73. doi: 10.1113/EP092862 (PMC12857491; doi:10.1113/EP092862)
Supplement: Supplementary file 1 — Supporting Information [file EPH-111-464-s001.zip › plateau_combined/76.csv]

	SmO2 Averaged
0	67.0
1	67.0
2	67.0
3	67.0
4	67.0
5	67.0
6	67.0
7	67.0
8	67.0
9	67.5
10	68.0
11	68.0
12	68.0
13	68.0
14	68.0
15	68.0
16	68.0
17	68.0
18	68.0
19	68.0
20	68.0
21	68.0
22	68.0
23	68.0
24	68.0
25	68.5
26	69.0
27	69.0
28	69.0
29	69.0
30	69.0
31	68.5
32	68.0
33	66.0
34	64.0
35	62.0
36	60.0
37	56.5
38	53.0
39	49.5
40	46.0
41	43.0
42	40.0
43	37.5
44	35.0
45	33.0
46	31.0
47	30.0
48	29.0
49	29.0
50	29.0
51	28.0
52	27.0
53	26.5
54	26.0
55	25.5
56	25.0
57	24.0
58	23.0
59	22.0
60	21.0
61	21.0
62	21.0
63	20.5
64	20.0
65	20.0
66	20.0
67	20.5
68	21.0
69	21.0
70	21.0
71	21.0
72	21.0
73	21.5
74	22.0
75	22.5
76	23.0
77	22.5
78	22.0
79	21.5
80	21.0
81	21.0
82	21.0
83	20.5
84	20.0
85	19.5
86	19.0
87	19.0
88	19.0
89	19.0
90	19.0
91	20.0
92	21.0
93	21.0
94	21.0
95	21.0
96	21.0
97	21.5
98	22.0
99	22.5
100	23.0
101	22.5
102	22.0
103	22.0
104	22.0
105	22.5
106	23.0
107	22.5
108	22.0
109	21.5
110	21.0
111	21.5
112	22.0
113	22.0
114	22.0
115	22.0
116	22.0
117	22.0
118	22.0
119	22.0
120	22.0
121	22.5
122	23.0
123	23.0
124	23.0
125	23.0
126	23.0
127	23.5
128	24.0
129	24.0
130	24.0
131	23.5
132	23.0
133	22.5
134	22.0
135	22.5
136	23.0
137	22.5
138	22.0
139	22.0
140	22.0
141	22.0
142	22.0
143	22.0
144	22.0
145	22.0
146	22.0
147	22.0
148	22.0
149	22.0
150	22.0
151	22.0
152	22.0
153	22.5
154	23.0
155	22.5
156	22.0
157	22.5
158	23.0
159	23.0
160	23.0
161	23.0
162	23.0
163	23.0
164	23.0
165	23.0
166	23.0
167	23.0
168	23.0
169	23.0
170	23.0
171	23.0
172	23.0
173	23.0
174	23.0
175	23.0
176	23.0
177	23.5
178	24.0
179	24.0
180	24.0
181	24.0
182	24.0
183	24.0
184	24.0
185	24.0
186	24.0
187	23.5
188	23.0
189	23.0
190	23.0
191	23.0
192	23.0
193	23.0
194	23.0
195	23.0
196	23.0
197	23.5
198	24.0
199	24.0
200	24.0
201	23.5
202	23.0
203	23.0
204	23.0
205	23.0
206	23.0
207	22.5
208	22.0
209	22.0
210	22.0
211	22.5
212	23.0
213	24.0
214	25.0
215	25.5
216	26.0
217	27.0
218	28.0
219	29.0
220	30.0
221	31.0
222	32.0
223	32.5
224	33.0
225	33.5
226	34.0
227	35.0
228	36.0
229	37.0
230	38.0
231	38.5
232	39.0
233	39.5
234	40.0
235	40.5
236	41.0
237	41.0
238	41.0
239	41.0
240	41.0
241	41.5
242	42.0
243	42.0
