# Supplementary material for: Muscle oxygen saturation plateau: Definition and verification in different oxygen availability conditions in locomotor and non‐locomotor muscles
Source: Exp Physiol. 2025 Jul 29;111(2):464–73. doi: 10.1113/EP092862 (PMC12857491; doi:10.1113/EP092862)
Supplement: Supplementary file 1 — Supporting Information [file EPH-111-464-s001.zip › plateau_combined/77.csv]

	SmO2 Averaged
0	45.0
1	45.0
2	45.0
3	45.0
4	45.0
5	45.0
6	45.0
7	45.5
8	46.0
9	46.0
10	46.0
11	46.0
12	46.0
13	45.5
14	45.0
15	45.0
16	45.0
17	44.5
18	44.0
19	43.0
20	42.0
21	41.0
22	40.0
23	38.5
24	37.0
25	35.5
26	34.0
27	33.0
28	32.0
29	31.0
30	30.0
31	29.5
32	29.0
33	28.5
34	28.0
35	27.5
36	27.0
37	27.0
38	27.0
39	27.0
40	27.0
41	27.0
42	27.0
43	27.0
44	27.0
45	27.0
46	27.0
47	27.0
48	27.0
49	27.0
50	27.0
51	26.5
52	26.0
53	26.0
54	26.0
55	26.0
56	26.0
57	26.0
58	26.0
59	26.0
60	26.0
61	26.0
62	26.0
63	25.5
64	25.0
65	25.0
66	25.0
67	25.0
68	25.0
69	24.5
70	24.0
71	24.0
72	24.0
73	24.5
74	25.0
75	25.0
76	25.0
77	24.5
78	24.0
79	24.0
80	24.0
81	23.5
82	23.0
83	23.0
84	23.0
85	23.0
86	23.0
87	23.0
88	23.0
89	23.0
90	23.0
91	23.0
92	23.0
93	23.0
94	23.0
95	23.0
96	23.0
97	22.5
98	22.0
99	22.0
100	22.0
101	22.0
102	22.0
103	22.0
104	22.0
105	22.0
106	22.0
107	22.0
108	22.0
109	22.0
110	22.0
111	22.0
112	22.0
113	22.0
114	22.0
115	22.0
116	22.0
117	22.0
118	22.0
119	22.0
120	22.0
121	21.5
122	21.0
123	21.0
124	21.0
125	21.0
126	21.0
127	21.0
128	21.0
129	21.0
130	21.0
131	21.5
132	22.0
133	22.0
134	22.0
135	22.0
136	22.0
137	22.0
138	22.0
139	22.0
140	22.0
141	21.5
142	21.0
143	21.0
144	21.0
145	21.0
146	21.0
147	21.0
148	21.0
149	21.0
150	21.0
151	21.5
152	22.0
153	22.0
154	22.0
155	22.0
156	22.0
157	22.0
158	22.0
159	22.0
160	22.0
161	22.0
162	22.0
163	22.0
164	22.0
165	22.0
166	22.0
167	22.0
168	22.0
169	22.0
170	22.0
171	22.0
172	22.0
173	22.0
174	22.0
175	22.0
176	22.0
177	22.0
178	22.0
179	22.0
180	22.0
181	22.0
182	22.0
183	22.0
184	22.0
185	22.0
186	22.0
187	22.0
188	22.0
189	22.0
190	22.0
191	22.0
192	22.0
193	21.5
194	21.0
195	21.5
196	22.0
197	22.0
198	22.0
199	22.0
200	22.0
201	22.0
202	22.0
203	22.0
204	22.0
205	22.5
206	23.0
207	23.0
208	23.0
209	23.0
210	23.0
211	24.0
212	25.0
213	25.5
214	26.0
215	26.0
216	26.0
217	27.0
218	28.0
219	28.5
220	29.0
221	29.0
222	29.0
223	29.5
224	30.0
225	30.5
226	31.0
227	32.0
228	33.0
229	34.0
230	35.0
231	36.5
232	38.0
233	39.5
234	41.0
235	42.5
236	44.0
237	45.0
238	46.0
239	46.5
240	47.0
241	48.0
242	49.0
243	49.0
