# Supplementary material for: Muscle oxygen saturation plateau: Definition and verification in different oxygen availability conditions in locomotor and non‐locomotor muscles
Source: Exp Physiol. 2025 Jul 29;111(2):464–73. doi: 10.1113/EP092862 (PMC12857491; doi:10.1113/EP092862)
Supplement: Supplementary file 1 — Supporting Information [file EPH-111-464-s001.zip › plateau_combined/78.csv]

	SmO2 Averaged
0	25.0
1	24.0
2	23.0
3	22.5
4	22.0
5	21.0
6	20.0
7	19.5
8	19.0
9	18.0
10	17.0
11	16.5
12	16.0
13	15.0
14	14.0
15	13.5
16	13.0
17	12.0
18	11.0
19	10.0
20	9.0
21	8.5
22	8.0
23	7.5
24	7.0
25	6.5
26	6.0
27	6.0
28	6.0
29	5.5
30	5.0
31	5.0
32	5.0
33	4.5
34	4.0
35	4.5
36	5.0
37	5.0
38	5.0
39	4.5
40	4.0
41	4.0
42	4.0
43	4.0
44	4.0
45	3.5
46	3.0
47	3.0
48	3.0
49	3.0
50	3.0
51	2.5
52	2.0
53	2.0
54	2.0
55	2.0
56	2.0
57	1.5
58	1.0
59	1.0
60	1.0
61	1.0
62	1.0
63	1.0
64	1.0
65	1.0
66	1.0
67	0.5
68	0.0
69	0.0
70	0.0
71	0.0
72	0.0
73	0.0
74	0.0
75	0.0
76	0.0
77	0.0
78	0.0
79	0.0
80	0.0
81	0.0
82	0.0
83	0.0
84	0.0
85	0.0
86	0.0
87	0.0
88	0.0
89	0.0
90	0.0
91	0.0
92	0.0
93	0.0
94	0.0
95	0.0
96	0.0
97	0.0
98	0.0
99	0.0
100	0.0
101	0.0
102	0.0
103	0.0
104	0.0
105	0.0
106	0.0
107	0.0
108	0.0
109	0.0
110	0.0
111	0.0
112	0.0
113	0.0
114	0.0
115	0.0
116	0.0
117	0.0
118	0.0
119	0.0
120	0.0
121	0.0
122	0.0
123	0.0
124	0.0
125	0.0
126	0.0
127	0.0
128	0.0
129	0.0
130	0.0
131	0.0
132	0.0
133	0.0
134	0.0
135	0.0
136	0.0
137	0.0
138	0.0
139	0.0
140	0.0
141	0.0
142	0.0
143	0.0
144	0.0
145	0.0
146	0.0
147	0.0
148	0.0
149	0.0
150	0.0
151	0.0
152	0.0
153	0.0
154	0.0
155	0.0
156	0.0
157	0.0
158	0.0
159	0.0
160	0.0
161	0.0
162	0.0
163	0.0
164	0.0
165	0.0
166	0.0
167	0.0
168	0.0
169	0.0
170	0.0
171	0.0
172	0.0
173	0.0
174	0.0
175	0.0
176	0.0
177	0.0
178	0.0
179	0.0
180	0.0
181	0.0
182	0.0
183	0.0
184	0.0
185	0.0
186	0.0
187	0.0
188	0.0
189	0.0
190	0.0
191	0.0
192	0.0
193	0.0
194	0.0
195	0.0
196	0.0
197	0.0
198	0.0
199	0.0
200	0.0
201	0.0
202	0.0
203	0.0
204	0.0
205	0.0
206	0.0
207	0.0
208	0.0
209	0.5
210	1.0
211	1.5
212	2.0
213	2.5
214	3.0
215	3.5
216	4.0
217	4.5
218	5.0
219	5.5
220	6.0
221	6.5
222	7.0
223	7.5
224	8.0
225	8.0
226	8.0
227	8.5
228	9.0
229	10.0
230	11.0
231	12.0
232	13.0
233	14.5
234	16.0
235	17.5
236	19.0
237	21.0
238	23.0
239	25.0
240	27.0
241	28.0
242	29.0
243	29.0
