# Supplementary material for: Muscle oxygen saturation plateau: Definition and verification in different oxygen availability conditions in locomotor and non‐locomotor muscles
Source: Exp Physiol. 2025 Jul 29;111(2):464–73. doi: 10.1113/EP092862 (PMC12857491; doi:10.1113/EP092862)
Supplement: Supplementary file 1 — Supporting Information [file EPH-111-464-s001.zip › plateau_combined/79.csv]

	SmO2 Averaged
0	48.0
1	48.5
2	49.0
3	48.5
4	48.0
5	48.5
6	49.0
7	48.5
8	48.0
9	48.0
10	48.0
11	48.0
12	48.0
13	48.0
14	48.0
15	48.0
16	48.0
17	48.0
18	48.0
19	48.0
20	48.0
21	48.0
22	48.0
23	48.0
24	48.0
25	48.0
26	48.0
27	48.5
28	49.0
29	49.0
30	49.0
31	48.5
32	48.0
33	47.5
34	47.0
35	47.0
36	47.0
37	46.5
38	46.0
39	45.5
40	45.0
41	45.0
42	45.0
43	45.0
44	45.0
45	44.5
46	44.0
47	44.0
48	44.0
49	44.0
50	44.0
51	44.0
52	44.0
53	44.0
54	44.0
55	43.5
56	43.0
57	43.0
58	43.0
59	43.0
60	43.0
61	43.0
62	43.0
63	42.5
64	42.0
65	42.0
66	42.0
67	42.0
68	42.0
69	42.0
70	42.0
71	42.0
72	42.0
73	41.5
74	41.0
75	40.5
76	40.0
77	39.5
78	39.0
79	39.0
80	39.0
81	38.5
82	38.0
83	38.0
84	38.0
85	37.5
86	37.0
87	37.0
88	37.0
89	36.5
90	36.0
91	36.0
92	36.0
93	36.0
94	36.0
95	36.0
96	36.0
97	36.0
98	36.0
99	36.0
100	36.0
101	36.5
102	37.0
103	36.5
104	36.0
105	36.0
106	36.0
107	36.0
108	36.0
109	36.0
110	36.0
111	36.0
112	36.0
113	36.0
114	36.0
115	36.5
116	37.0
117	37.0
118	37.0
119	37.0
120	37.0
121	37.0
122	37.0
123	37.0
124	37.0
125	37.0
126	37.0
127	37.0
128	37.0
129	37.0
130	37.0
131	37.0
132	37.0
133	36.5
134	36.0
135	36.5
136	37.0
137	37.0
138	37.0
139	37.0
140	37.0
141	37.0
142	37.0
143	36.5
144	36.0
145	35.5
146	35.0
147	35.0
148	35.0
149	35.0
150	35.0
151	35.0
152	35.0
153	35.5
154	36.0
155	36.0
156	36.0
157	36.0
158	36.0
159	35.5
160	35.0
161	34.5
162	34.0
163	33.5
164	33.0
165	33.0
166	33.0
167	32.5
168	32.0
169	32.0
170	32.0
171	32.0
172	32.0
173	32.0
174	32.0
175	31.5
176	31.0
177	31.0
178	31.0
179	30.5
180	30.0
181	29.5
182	29.0
183	28.5
184	28.0
185	27.5
186	27.0
187	26.5
188	26.0
189	25.5
190	25.0
191	25.0
192	25.0
193	25.0
194	25.0
195	25.5
196	26.0
197	26.5
198	27.0
199	27.5
200	28.0
201	28.5
202	29.0
203	29.5
204	30.0
205	30.5
206	31.0
207	31.0
208	31.0
209	31.5
210	32.0
211	32.5
212	33.0
213	34.0
214	35.0
215	35.5
216	36.0
217	36.5
218	37.0
219	37.0
220	37.0
221	36.5
222	36.0
223	36.0
224	36.0
225	35.5
226	35.0
227	35.5
228	36.0
229	36.0
230	36.0
231	37.0
232	38.0
233	39.0
234	40.0
235	41.0
236	42.0
237	42.0
238	42.0
239	42.5
240	43.0
241	43.0
242	43.0
243	43.0
