# Supplementary material for: Muscle oxygen saturation plateau: Definition and verification in different oxygen availability conditions in locomotor and non‐locomotor muscles
Source: Exp Physiol. 2025 Jul 29;111(2):464–73. doi: 10.1113/EP092862 (PMC12857491; doi:10.1113/EP092862)
Supplement: Supplementary file 1 — Supporting Information [file EPH-111-464-s001.zip › plateau_combined/8.csv]

	SmO2 Averaged
0	64.0
1	63.0
2	62.0
3	60.5
4	59.0
5	57.5
6	56.0
7	53.5
8	51.0
9	49.5
10	48.0
11	46.0
12	44.0
13	42.0
14	40.0
15	38.0
16	36.0
17	33.5
18	31.0
19	28.5
20	26.0
21	23.0
22	20.0
23	18.0
24	16.0
25	14.0
26	12.0
27	11.0
28	10.0
29	9.5
30	9.0
31	8.5
32	8.0
33	7.5
34	7.0
35	6.5
36	6.0
37	5.5
38	5.0
39	5.0
40	5.0
41	5.0
42	5.0
43	5.0
44	5.0
45	5.0
46	5.0
47	4.5
48	4.0
49	4.0
50	4.0
51	4.5
52	5.0
53	4.5
54	4.0
55	4.0
56	4.0
57	4.0
58	4.0
59	4.0
60	4.0
61	4.0
62	4.0
63	3.5
64	3.0
65	3.0
66	3.0
67	3.0
68	3.0
69	3.0
70	3.0
71	3.5
72	4.0
73	4.0
74	4.0
75	4.0
76	4.0
77	4.0
78	4.0
79	3.5
80	3.0
81	3.0
82	3.0
83	3.0
84	3.0
85	3.0
86	3.0
87	3.0
88	3.0
89	3.0
90	3.0
91	2.5
92	2.0
93	2.0
94	2.0
95	2.0
96	2.0
97	2.0
98	2.0
99	2.0
100	2.0
101	2.0
102	2.0
103	2.0
104	2.0
105	2.0
106	2.0
107	2.0
108	2.0
109	2.0
110	2.0
111	2.0
112	2.0
113	2.0
114	2.0
115	2.0
116	2.0
117	2.0
118	2.0
119	2.0
120	2.0
121	2.0
122	2.0
123	2.0
124	2.0
125	2.0
126	2.0
127	2.0
128	2.0
129	2.0
130	2.0
131	2.0
132	2.0
133	2.0
134	2.0
135	2.0
136	2.0
137	2.0
138	2.0
139	2.0
140	2.0
141	2.0
142	2.0
143	2.0
144	2.0
145	2.0
146	2.0
147	2.0
148	2.0
149	2.0
150	2.0
151	1.5
152	1.0
153	1.0
154	1.0
155	1.5
156	2.0
157	2.0
158	2.0
159	2.0
160	2.0
161	2.0
162	2.0
163	2.0
164	2.0
165	2.0
166	2.0
167	2.0
168	2.0
169	1.5
170	1.0
171	1.0
172	1.0
173	1.0
174	1.0
175	1.0
176	1.0
177	1.0
178	1.0
179	1.5
180	2.0
181	2.0
182	2.0
183	2.0
184	2.0
185	2.0
186	2.0
187	2.0
188	2.0
189	1.5
190	1.0
191	1.0
192	1.0
193	1.0
194	1.0
195	1.0
196	1.0
197	1.5
198	2.0
199	2.5
200	3.0
201	3.0
202	3.0
203	3.5
204	4.0
205	4.5
206	5.0
207	5.5
208	6.0
209	6.0
210	6.0
211	6.5
212	7.0
213	7.5
214	8.0
215	9.0
216	10.0
217	11.0
218	12.0
219	13.0
220	14.0
221	15.0
222	16.0
223	17.5
224	19.0
225	20.5
226	22.0
227	23.5
228	25.0
229	26.5
230	28.0
231	29.5
232	31.0
233	32.5
234	34.0
235	35.5
236	37.0
237	38.5
238	40.0
239	41.5
240	43.0
241	44.0
242	45.0
243	45.0
