# Supplementary material for: Muscle oxygen saturation plateau: Definition and verification in different oxygen availability conditions in locomotor and non‐locomotor muscles
Source: Exp Physiol. 2025 Jul 29;111(2):464–73. doi: 10.1113/EP092862 (PMC12857491; doi:10.1113/EP092862)
Supplement: Supplementary file 1 — Supporting Information [file EPH-111-464-s001.zip › plateau_combined/80.csv]

	SmO2 Averaged
0	65.0
1	65.0
2	65.0
3	65.5
4	66.0
5	66.0
6	66.0
7	66.0
8	66.0
9	65.5
10	65.0
11	64.5
12	64.0
13	63.0
14	62.0
15	61.5
16	61.0
17	61.0
18	61.0
19	61.5
20	62.0
21	62.0
22	62.0
23	62.0
24	62.0
25	60.5
26	59.0
27	56.0
28	53.0
29	49.5
30	46.0
31	42.0
32	38.0
33	34.0
34	30.0
35	27.0
36	24.0
37	21.5
38	19.0
39	17.5
40	16.0
41	15.5
42	15.0
43	14.5
44	14.0
45	14.5
46	15.0
47	15.0
48	15.0
49	15.0
50	15.0
51	15.5
52	16.0
53	15.5
54	15.0
55	15.0
56	15.0
57	15.0
58	15.0
59	15.0
60	15.0
61	15.0
62	15.0
63	15.5
64	16.0
65	16.5
66	17.0
67	17.0
68	17.0
69	17.0
70	17.0
71	17.0
72	17.0
73	16.5
74	16.0
75	16.0
76	16.0
77	16.0
78	16.0
79	16.0
80	16.0
81	15.5
82	15.0
83	15.0
84	15.0
85	15.5
86	16.0
87	16.0
88	16.0
89	16.5
90	17.0
91	17.0
92	17.0
93	17.0
94	17.0
95	17.0
96	17.0
97	17.0
98	17.0
99	17.0
100	17.0
101	16.5
102	16.0
103	16.0
104	16.0
105	16.0
106	16.0
107	16.0
108	16.0
109	16.0
110	16.0
111	16.5
112	17.0
113	17.5
114	18.0
115	18.0
116	18.0
117	17.5
118	17.0
119	17.0
120	17.0
121	16.5
122	16.0
123	15.5
124	15.0
125	14.5
126	14.0
127	14.0
128	14.0
129	14.0
130	14.0
131	13.5
132	13.0
133	13.0
134	13.0
135	13.0
136	13.0
137	13.0
138	13.0
139	13.0
140	13.0
141	13.0
142	13.0
143	13.5
144	14.0
145	14.0
146	14.0
147	14.0
148	14.0
149	14.0
150	14.0
151	14.0
152	14.0
153	14.0
154	14.0
155	14.0
156	14.0
157	14.5
158	15.0
159	15.0
160	15.0
161	15.0
162	15.0
163	15.0
164	15.0
165	15.0
166	15.0
167	14.5
168	14.0
169	14.0
170	14.0
171	14.0
172	14.0
173	13.5
174	13.0
175	13.5
176	14.0
177	13.5
178	13.0
179	13.0
180	13.0
181	13.0
182	13.0
183	13.0
184	13.0
185	12.5
186	12.0
187	12.0
188	12.0
189	12.0
190	12.0
191	11.5
192	11.0
193	11.0
194	11.0
195	11.5
196	12.0
197	11.5
198	11.0
199	10.5
200	10.0
201	9.0
202	8.0
203	7.5
204	7.0
205	6.5
206	6.0
207	6.0
208	6.0
209	6.5
210	7.0
211	8.5
212	10.0
213	10.5
214	11.0
215	12.5
216	14.0
217	16.5
218	19.0
219	21.5
220	24.0
221	25.5
222	27.0
223	30.0
224	33.0
225	34.5
226	36.0
227	37.0
228	38.0
229	38.0
230	38.0
231	39.0
232	40.0
233	41.0
234	42.0
235	43.0
236	44.0
237	45.0
238	46.0
239	47.0
240	48.0
241	48.5
242	49.0
243	49.0
