# Supplementary material for: Muscle oxygen saturation plateau: Definition and verification in different oxygen availability conditions in locomotor and non‐locomotor muscles
Source: Exp Physiol. 2025 Jul 29;111(2):464–73. doi: 10.1113/EP092862 (PMC12857491; doi:10.1113/EP092862)
Supplement: Supplementary file 1 — Supporting Information [file EPH-111-464-s001.zip › plateau_combined/81.csv]

	SmO2 Averaged
0	73.0
1	73.5
2	74.0
3	74.0
4	74.0
5	74.0
6	74.0
7	74.0
8	74.0
9	74.0
10	74.0
11	74.0
12	74.0
13	74.0
14	74.0
15	74.0
16	74.0
17	74.0
18	74.0
19	74.0
20	74.0
21	74.5
22	75.0
23	75.0
24	75.0
25	75.0
26	75.0
27	74.5
28	74.0
29	74.0
30	74.0
31	73.5
32	73.0
33	72.5
34	72.0
35	71.5
36	71.0
37	71.0
38	71.0
39	70.5
40	70.0
41	70.0
42	70.0
43	69.5
44	69.0
45	69.0
46	69.0
47	68.5
48	68.0
49	67.5
50	67.0
51	67.0
52	67.0
53	66.5
54	66.0
55	65.5
56	65.0
57	65.0
58	65.0
59	64.5
60	64.0
61	64.0
62	64.0
63	64.0
64	64.0
65	63.5
66	63.0
67	63.0
68	63.0
69	63.0
70	63.0
71	62.5
72	62.0
73	62.0
74	62.0
75	62.0
76	62.0
77	62.0
78	62.0
79	62.0
80	62.0
81	62.0
82	62.0
83	62.0
84	62.0
85	62.0
86	62.0
87	62.0
88	62.0
89	62.0
90	62.0
91	62.0
92	62.0
93	61.5
94	61.0
95	61.5
96	62.0
97	62.0
98	62.0
99	61.5
100	61.0
101	61.0
102	61.0
103	61.0
104	61.0
105	61.0
106	61.0
107	60.5
108	60.0
109	60.0
110	60.0
111	60.5
112	61.0
113	61.0
114	61.0
115	61.0
116	61.0
117	60.5
118	60.0
119	59.5
120	59.0
121	58.5
122	58.0
123	58.0
124	58.0
125	58.5
126	59.0
127	59.0
128	59.0
129	59.5
130	60.0
131	60.0
132	60.0
133	60.5
134	61.0
135	60.5
136	60.0
137	60.0
138	60.0
139	60.0
140	60.0
141	59.5
142	59.0
143	59.0
144	59.0
145	58.5
146	58.0
147	58.0
148	58.0
149	58.0
150	58.0
151	58.0
152	58.0
153	58.0
154	58.0
155	58.0
156	58.0
157	58.0
158	58.0
159	58.0
160	58.0
161	57.5
162	57.0
163	57.0
164	57.0
165	57.0
166	57.0
167	56.5
168	56.0
169	56.0
170	56.0
171	56.0
172	56.0
173	56.0
174	56.0
175	56.0
176	56.0
177	56.5
178	57.0
179	57.0
180	57.0
181	57.5
182	58.0
183	58.0
184	58.0
185	58.0
186	58.0
187	58.0
188	58.0
189	57.5
190	57.0
191	56.5
192	56.0
193	55.5
194	55.0
195	54.0
196	53.0
197	52.0
198	51.0
199	50.0
200	49.0
201	49.0
202	49.0
203	48.5
204	48.0
205	48.0
206	48.0
207	48.0
208	48.0
209	48.5
210	49.0
211	49.5
212	50.0
213	51.0
214	52.0
215	53.0
216	54.0
217	55.0
218	56.0
219	56.5
220	57.0
221	57.5
222	58.0
223	57.5
224	57.0
225	57.0
226	57.0
227	57.0
228	57.0
229	57.0
230	57.0
231	57.0
232	57.0
233	57.5
234	58.0
235	58.0
236	58.0
237	58.5
238	59.0
239	59.5
240	60.0
241	60.5
242	61.0
243	61.0
