# Supplementary material for: Muscle oxygen saturation plateau: Definition and verification in different oxygen availability conditions in locomotor and non‐locomotor muscles
Source: Exp Physiol. 2025 Jul 29;111(2):464–73. doi: 10.1113/EP092862 (PMC12857491; doi:10.1113/EP092862)
Supplement: Supplementary file 1 — Supporting Information [file EPH-111-464-s001.zip › plateau_combined/82.csv]

	SmO2 Averaged
0	76.0
1	76.0
2	76.0
3	75.5
4	75.0
5	74.5
6	74.0
7	73.0
8	72.0
9	71.5
10	71.0
11	71.0
12	71.0
13	71.0
14	71.0
15	71.5
16	72.0
17	73.0
18	74.0
19	74.5
20	75.0
21	75.5
22	76.0
23	76.0
24	76.0
25	75.5
26	75.0
27	74.0
28	73.0
29	72.0
30	71.0
31	70.5
32	70.0
33	69.0
34	68.0
35	67.5
36	67.0
37	66.5
38	66.0
39	65.5
40	65.0
41	65.0
42	65.0
43	64.5
44	64.0
45	63.5
46	63.0
47	62.5
48	62.0
49	61.5
50	61.0
51	61.0
52	61.0
53	61.5
54	62.0
55	62.0
56	62.0
57	62.0
58	62.0
59	62.0
60	62.0
61	61.5
62	61.0
63	60.5
64	60.0
65	59.5
66	59.0
67	58.5
68	58.0
69	58.0
70	58.0
71	58.0
72	58.0
73	57.5
74	57.0
75	57.0
76	57.0
77	57.0
78	57.0
79	56.5
80	56.0
81	56.0
82	56.0
83	56.0
84	56.0
85	56.0
86	56.0
87	56.0
88	56.0
89	56.0
90	56.0
91	56.0
92	56.0
93	56.0
94	56.0
95	56.0
96	56.0
97	55.5
98	55.0
99	54.5
100	54.0
101	53.5
102	53.0
103	51.5
104	50.0
105	49.0
106	48.0
107	47.0
108	46.0
109	45.0
110	44.0
111	44.0
112	44.0
113	44.5
114	45.0
115	46.0
116	47.0
117	48.0
118	49.0
119	50.5
120	52.0
121	52.5
122	53.0
123	53.5
124	54.0
125	54.0
126	54.0
127	54.0
128	54.0
129	53.5
130	53.0
131	52.5
132	52.0
133	52.5
134	53.0
135	53.0
136	53.0
137	53.5
138	54.0
139	54.5
140	55.0
141	55.0
142	55.0
143	55.0
144	55.0
145	54.0
146	53.0
147	52.0
148	51.0
149	50.0
150	49.0
151	48.0
152	47.0
153	46.5
154	46.0
155	46.5
156	47.0
157	47.5
158	48.0
159	48.5
160	49.0
161	49.5
162	50.0
163	50.0
164	50.0
165	49.5
166	49.0
167	48.0
168	47.0
169	46.0
170	45.0
171	44.0
172	43.0
173	43.0
174	43.0
175	43.0
176	43.0
177	43.5
178	44.0
179	44.5
180	45.0
181	45.5
182	46.0
183	46.5
184	47.0
185	47.5
186	48.0
187	48.0
188	48.0
189	47.5
190	47.0
191	46.0
192	45.0
193	44.0
194	43.0
195	41.5
196	40.0
197	39.0
198	38.0
199	37.5
200	37.0
201	37.0
202	37.0
203	37.0
204	37.0
205	37.5
206	38.0
207	39.0
208	40.0
209	41.0
210	42.0
211	43.0
212	44.0
213	45.0
214	46.0
215	47.0
216	48.0
217	48.0
218	48.0
219	48.5
220	49.0
221	49.5
222	50.0
223	50.0
224	50.0
225	50.5
226	51.0
227	51.5
228	52.0
229	53.0
230	54.0
231	54.5
232	55.0
233	55.5
234	56.0
235	56.5
236	57.0
237	57.0
238	57.0
239	57.0
240	57.0
241	57.0
242	57.0
243	57.0
