# Supplementary material for: Muscle oxygen saturation plateau: Definition and verification in different oxygen availability conditions in locomotor and non‐locomotor muscles
Source: Exp Physiol. 2025 Jul 29;111(2):464–73. doi: 10.1113/EP092862 (PMC12857491; doi:10.1113/EP092862)
Supplement: Supplementary file 1 — Supporting Information [file EPH-111-464-s001.zip › plateau_combined/83.csv]

	SmO2 Averaged
0	54.0
1	54.0
2	54.0
3	53.5
4	53.0
5	53.0
6	53.0
7	52.5
8	52.0
9	52.0
10	52.0
11	51.5
12	51.0
13	51.0
14	51.0
15	51.0
16	51.0
17	51.0
18	51.0
19	51.0
20	51.0
21	51.0
22	51.0
23	51.0
24	51.0
25	51.0
26	51.0
27	51.5
28	52.0
29	52.0
30	52.0
31	52.0
32	52.0
33	52.0
34	52.0
35	52.0
36	52.0
37	52.5
38	53.0
39	53.0
40	53.0
41	53.5
42	54.0
43	54.0
44	54.0
45	53.5
46	53.0
47	53.0
48	53.0
49	53.5
50	54.0
51	54.5
52	55.0
53	56.0
54	57.0
55	58.5
56	60.0
57	60.5
58	61.0
59	60.5
60	60.0
61	59.5
62	59.0
63	58.5
64	58.0
65	57.0
66	56.0
67	55.0
68	54.0
69	53.0
70	52.0
71	51.5
72	51.0
73	49.5
74	48.0
75	47.5
76	47.0
77	46.0
78	45.0
79	44.5
80	44.0
81	43.5
82	43.0
83	42.5
84	42.0
85	42.0
86	42.0
87	42.0
88	42.0
89	41.5
90	41.0
91	41.0
92	41.0
93	40.5
94	40.0
95	40.0
96	40.0
97	40.0
98	40.0
99	40.0
100	40.0
101	40.0
102	40.0
103	40.0
104	40.0
105	40.5
106	41.0
107	41.0
108	41.0
109	40.5
110	40.0
111	40.0
112	40.0
113	40.0
114	40.0
115	39.0
116	38.0
117	37.5
118	37.0
119	36.5
120	36.0
121	35.5
122	35.0
123	34.0
124	33.0
125	32.5
126	32.0
127	31.5
128	31.0
129	30.5
130	30.0
131	29.5
132	29.0
133	28.0
134	27.0
135	27.0
136	27.0
137	26.0
138	25.0
139	24.5
140	24.0
141	23.5
142	23.0
143	22.0
144	21.0
145	20.5
146	20.0
147	19.5
148	19.0
149	17.0
150	15.0
151	13.0
152	11.0
153	11.0
154	11.0
155	10.0
156	9.0
157	8.0
158	7.0
159	8.0
160	9.0
161	10.0
162	11.0
163	10.0
164	9.0
165	8.5
166	8.0
167	8.0
168	8.0
169	8.0
170	8.0
171	7.5
172	7.0
173	7.0
174	7.0
175	7.0
176	7.0
177	6.5
178	6.0
179	6.0
180	6.0
181	6.0
182	6.0
183	5.5
184	5.0
185	4.5
186	4.0
187	4.0
188	4.0
189	4.0
190	4.0
191	2.0
192	0.0
193	1.5
194	3.0
195	1.5
196	0.0
197	0.0
198	0.0
199	0.0
200	0.0
201	0.0
202	0.0
203	0.0
204	0.0
205	0.0
206	0.0
207	0.0
208	0.0
209	0.0
210	0.0
211	0.0
212	0.0
213	0.0
214	0.0
215	7.5
216	15.0
217	17.0
218	19.0
219	20.0
220	21.0
221	21.5
222	22.0
223	22.0
224	22.0
225	21.5
226	21.0
227	21.5
228	22.0
229	22.5
230	23.0
231	23.5
232	24.0
233	24.5
234	25.0
235	26.0
236	27.0
237	28.0
238	29.0
239	30.5
240	32.0
241	33.0
242	34.0
243	34.0
