# Supplementary material for: Muscle oxygen saturation plateau: Definition and verification in different oxygen availability conditions in locomotor and non‐locomotor muscles
Source: Exp Physiol. 2025 Jul 29;111(2):464–73. doi: 10.1113/EP092862 (PMC12857491; doi:10.1113/EP092862)
Supplement: Supplementary file 1 — Supporting Information [file EPH-111-464-s001.zip › plateau_combined/84.csv]

	SmO2 Averaged
0	59.0
1	59.5
2	60.0
3	62.0
4	64.0
5	66.5
6	69.0
7	71.0
8	73.0
9	75.5
10	78.0
11	81.0
12	84.0
13	83.0
14	82.0
15	79.0
16	76.0
17	73.5
18	71.0
19	67.5
20	64.0
21	61.0
22	58.0
23	57.0
24	56.0
25	56.0
26	56.0
27	55.0
28	54.0
29	53.0
30	52.0
31	49.5
32	47.0
33	44.5
34	42.0
35	39.5
36	37.0
37	35.0
38	33.0
39	31.5
40	30.0
41	29.5
42	29.0
43	28.5
44	28.0
45	28.5
46	29.0
47	29.0
48	29.0
49	29.5
50	30.0
51	30.0
52	30.0
53	30.5
54	31.0
55	31.5
56	32.0
57	32.5
58	33.0
59	33.0
60	33.0
61	33.0
62	33.0
63	33.0
64	33.0
65	32.0
66	31.0
67	30.5
68	30.0
69	29.5
70	29.0
71	29.0
72	29.0
73	29.0
74	29.0
75	29.0
76	29.0
77	29.0
78	29.0
79	29.5
80	30.0
81	30.0
82	30.0
83	30.0
84	30.0
85	30.0
86	30.0
87	29.5
88	29.0
89	28.5
90	28.0
91	27.5
92	27.0
93	26.5
94	26.0
95	25.0
96	24.0
97	23.5
98	23.0
99	22.0
100	21.0
101	21.5
102	22.0
103	22.0
104	22.0
105	22.0
106	22.0
107	21.0
108	20.0
109	19.5
110	19.0
111	17.5
112	16.0
113	15.0
114	14.0
115	13.5
116	13.0
117	13.0
118	13.0
119	13.5
120	14.0
121	14.5
122	15.0
123	16.0
124	17.0
125	17.5
126	18.0
127	18.5
128	19.0
129	18.5
130	18.0
131	18.0
132	18.0
133	18.0
134	18.0
135	18.0
136	18.0
137	18.0
138	18.0
139	18.5
140	19.0
141	20.0
142	21.0
143	21.5
144	22.0
145	22.0
146	22.0
147	22.0
148	22.0
149	22.0
150	22.0
151	21.5
152	21.0
153	20.5
154	20.0
155	20.0
156	20.0
157	19.5
158	19.0
159	19.0
160	19.0
161	19.5
162	20.0
163	21.0
164	22.0
165	22.5
166	23.0
167	23.5
168	24.0
169	25.5
170	27.0
171	27.5
172	28.0
173	28.0
174	28.0
175	28.0
176	28.0
177	28.5
178	29.0
179	28.0
180	27.0
181	26.5
182	26.0
183	26.0
184	26.0
185	26.0
186	26.0
187	25.5
188	25.0
189	25.5
190	26.0
191	26.0
192	26.0
193	26.0
194	26.0
195	25.5
196	25.0
197	24.0
198	23.0
199	21.5
200	20.0
201	18.5
202	17.0
203	15.5
204	14.0
205	12.5
206	11.0
207	10.5
208	10.0
209	10.0
210	10.0
211	11.0
212	12.0
213	14.0
214	16.0
215	18.5
216	21.0
217	23.5
218	26.0
219	29.0
220	32.0
221	34.0
222	36.0
223	38.0
224	40.0
225	41.5
226	43.0
227	44.0
228	45.0
229	46.0
230	47.0
231	48.0
232	49.0
233	49.5
234	50.0
235	50.5
236	51.0
237	51.5
238	52.0
239	53.0
240	54.0
241	55.0
242	56.0
243	56.0
