# Supplementary material for: Muscle oxygen saturation plateau: Definition and verification in different oxygen availability conditions in locomotor and non‐locomotor muscles
Source: Exp Physiol. 2025 Jul 29;111(2):464–73. doi: 10.1113/EP092862 (PMC12857491; doi:10.1113/EP092862)
Supplement: Supplementary file 1 — Supporting Information [file EPH-111-464-s001.zip › plateau_combined/85.csv]

	SmO2 Averaged
0	66.0
1	65.5
2	65.0
3	65.0
4	65.0
5	65.0
6	65.0
7	65.0
8	65.0
9	64.5
10	64.0
11	64.0
12	64.0
13	63.5
14	63.0
15	63.0
16	63.0
17	62.5
18	62.0
19	62.0
20	62.0
21	62.0
22	62.0
23	61.5
24	61.0
25	61.0
26	61.0
27	60.5
28	60.0
29	60.0
30	60.0
31	59.5
32	59.0
33	59.0
34	59.0
35	59.0
36	59.0
37	59.0
38	59.0
39	58.5
40	58.0
41	58.0
42	58.0
43	57.5
44	57.0
45	56.5
46	56.0
47	55.5
48	55.0
49	55.0
50	55.0
51	54.5
52	54.0
53	54.0
54	54.0
55	53.5
56	53.0
57	52.5
58	52.0
59	51.5
60	51.0
61	50.0
62	49.0
63	48.5
64	48.0
65	47.5
66	47.0
67	46.5
68	46.0
69	46.0
70	46.0
71	46.0
72	46.0
73	46.0
74	46.0
75	46.0
76	46.0
77	46.5
78	47.0
79	47.0
80	47.0
81	47.0
82	47.0
83	47.5
84	48.0
85	48.0
86	48.0
87	48.0
88	48.0
89	48.0
90	48.0
91	48.0
92	48.0
93	48.5
94	49.0
95	49.0
96	49.0
97	48.5
98	48.0
99	47.5
100	47.0
101	47.0
102	47.0
103	46.0
104	45.0
105	45.0
106	45.0
107	44.5
108	44.0
109	44.0
110	44.0
111	44.0
112	44.0
113	44.0
114	44.0
115	44.0
116	44.0
117	44.0
118	44.0
119	44.0
120	44.0
121	44.0
122	44.0
123	44.0
124	44.0
125	44.0
126	44.0
127	44.0
128	44.0
129	44.0
130	44.0
131	44.5
132	45.0
133	45.0
134	45.0
135	45.0
136	45.0
137	45.0
138	45.0
139	44.5
140	44.0
141	44.0
142	44.0
143	43.5
144	43.0
145	43.0
146	43.0
147	43.0
148	43.0
149	43.0
150	43.0
151	43.0
152	43.0
153	43.0
154	43.0
155	43.0
156	43.0
157	42.5
158	42.0
159	41.5
160	41.0
161	41.0
162	41.0
163	40.5
164	40.0
165	40.0
166	40.0
167	40.0
168	40.0
169	39.5
170	39.0
171	39.5
172	40.0
173	40.0
174	40.0
175	40.0
176	40.0
177	40.0
178	40.0
179	40.0
180	40.0
181	40.5
182	41.0
183	41.0
184	41.0
185	41.0
186	41.0
187	41.0
188	41.0
189	41.5
190	42.0
191	41.5
192	41.0
193	40.5
194	40.0
195	39.5
196	39.0
197	38.0
198	37.0
199	36.5
200	36.0
201	36.0
202	36.0
203	36.5
204	37.0
205	37.5
206	38.0
207	39.0
208	40.0
209	40.0
210	40.0
211	40.5
212	41.0
213	41.0
214	41.0
215	41.5
216	42.0
217	42.0
218	42.0
219	42.5
220	43.0
221	43.0
222	43.0
223	44.0
224	45.0
225	45.0
226	45.0
227	45.0
228	45.0
229	45.0
230	45.0
231	45.0
232	45.0
233	45.5
234	46.0
235	46.0
236	46.0
237	46.0
238	46.0
239	46.0
240	46.0
241	46.0
242	46.0
243	46.0
