# Supplementary material for: Muscle oxygen saturation plateau: Definition and verification in different oxygen availability conditions in locomotor and non‐locomotor muscles
Source: Exp Physiol. 2025 Jul 29;111(2):464–73. doi: 10.1113/EP092862 (PMC12857491; doi:10.1113/EP092862)
Supplement: Supplementary file 1 — Supporting Information [file EPH-111-464-s001.zip › plateau_combined/86.csv]

	SmO2 Averaged
0	65.0
1	65.0
2	65.0
3	64.5
4	64.0
5	63.0
6	62.0
7	60.5
8	59.0
9	57.5
10	56.0
11	54.0
12	52.0
13	50.5
14	49.0
15	48.0
16	47.0
17	46.0
18	45.0
19	44.5
20	44.0
21	43.5
22	43.0
23	42.5
24	42.0
25	41.5
26	41.0
27	41.0
28	41.0
29	40.5
30	40.0
31	39.5
32	39.0
33	38.5
34	38.0
35	37.5
36	37.0
37	36.5
38	36.0
39	35.5
40	35.0
41	35.0
42	35.0
43	34.5
44	34.0
45	34.0
46	34.0
47	34.0
48	34.0
49	33.5
50	33.0
51	32.5
52	32.0
53	31.5
54	31.0
55	30.5
56	30.0
57	29.5
58	29.0
59	28.5
60	28.0
61	27.0
62	26.0
63	26.0
64	26.0
65	25.0
66	24.0
67	23.5
68	23.0
69	22.5
70	22.0
71	22.0
72	22.0
73	21.0
74	20.0
75	20.0
76	20.0
77	19.5
78	19.0
79	18.5
80	18.0
81	16.0
82	14.0
83	13.0
84	12.0
85	11.5
86	11.0
87	10.5
88	10.0
89	9.5
90	9.0
91	10.0
92	11.0
93	11.0
94	11.0
95	10.0
96	9.0
97	8.5
98	8.0
99	7.5
100	7.0
101	7.0
102	7.0
103	7.0
104	7.0
105	7.0
106	7.0
107	6.5
108	6.0
109	6.0
110	6.0
111	5.5
112	5.0
113	5.0
114	5.0
115	5.0
116	5.0
117	5.0
118	5.0
119	5.0
120	5.0
121	5.5
122	6.0
123	6.0
124	6.0
125	6.0
126	6.0
127	6.0
128	6.0
129	5.5
130	5.0
131	5.0
132	5.0
133	4.5
134	4.0
135	4.0
136	4.0
137	4.5
138	5.0
139	5.5
140	6.0
141	6.0
142	6.0
143	6.0
144	6.0
145	5.5
146	5.0
147	4.5
148	4.0
149	4.0
150	4.0
151	3.5
152	3.0
153	2.5
154	2.0
155	2.0
156	2.0
157	1.5
158	1.0
159	1.0
160	1.0
161	1.5
162	2.0
163	2.5
164	3.0
165	3.0
166	3.0
167	3.0
168	3.0
169	3.0
170	3.0
171	3.0
172	3.0
173	2.5
174	2.0
175	2.5
176	3.0
177	3.0
178	3.0
179	3.0
180	3.0
181	2.5
182	2.0
183	1.5
184	1.0
185	1.0
186	1.0
187	1.0
188	1.0
189	1.5
190	2.0
191	2.5
192	3.0
193	3.5
194	4.0
195	4.5
196	5.0
197	5.0
198	5.0
199	5.0
200	5.0
201	5.5
202	6.0
203	5.5
204	5.0
205	5.5
206	6.0
207	6.5
208	7.0
209	7.5
210	8.0
211	8.5
212	9.0
213	9.5
214	10.0
215	11.0
216	12.0
217	13.0
218	14.0
219	15.0
220	16.0
221	16.5
222	17.0
223	17.5
224	18.0
225	18.5
226	19.0
227	19.5
228	20.0
229	20.5
230	21.0
231	21.0
232	21.0
233	21.5
234	22.0
235	22.5
236	23.0
237	24.0
238	25.0
239	25.0
240	25.0
241	25.5
242	26.0
243	26.0
