# Supplementary material for: Muscle oxygen saturation plateau: Definition and verification in different oxygen availability conditions in locomotor and non‐locomotor muscles
Source: Exp Physiol. 2025 Jul 29;111(2):464–73. doi: 10.1113/EP092862 (PMC12857491; doi:10.1113/EP092862)
Supplement: Supplementary file 1 — Supporting Information [file EPH-111-464-s001.zip › plateau_combined/87.csv]

	SmO2 Averaged
0	59.0
1	59.0
2	59.0
3	59.5
4	60.0
5	60.5
6	61.0
7	61.5
8	62.0
9	62.5
10	63.0
11	63.5
12	64.0
13	64.5
14	65.0
15	64.5
16	64.0
17	63.5
18	63.0
19	63.0
20	63.0
21	63.0
22	63.0
23	63.0
24	63.0
25	63.0
26	63.0
27	63.0
28	63.0
29	62.5
30	62.0
31	61.5
32	61.0
33	60.5
34	60.0
35	59.0
36	58.0
37	57.0
38	56.0
39	55.5
40	55.0
41	54.5
42	54.0
43	53.0
44	52.0
45	51.5
46	51.0
47	50.5
48	50.0
49	49.5
50	49.0
51	48.5
52	48.0
53	47.5
54	47.0
55	46.5
56	46.0
57	46.0
58	46.0
59	45.5
60	45.0
61	44.5
62	44.0
63	43.5
64	43.0
65	42.5
66	42.0
67	41.5
68	41.0
69	40.5
70	40.0
71	40.0
72	40.0
73	39.5
74	39.0
75	39.0
76	39.0
77	38.5
78	38.0
79	37.5
80	37.0
81	36.0
82	35.0
83	34.5
84	34.0
85	34.0
86	34.0
87	33.0
88	32.0
89	31.5
90	31.0
91	30.5
92	30.0
93	29.5
94	29.0
95	28.5
96	28.0
97	27.5
98	27.0
99	26.5
100	26.0
101	26.0
102	26.0
103	24.5
104	23.0
105	22.5
106	22.0
107	21.5
108	21.0
109	20.0
110	19.0
111	18.5
112	18.0
113	18.0
114	18.0
115	17.0
116	16.0
117	14.0
118	12.0
119	11.0
120	10.0
121	9.0
122	8.0
123	7.0
124	6.0
125	5.0
126	4.0
127	4.0
128	4.0
129	3.5
130	3.0
131	2.0
132	1.0
133	0.5
134	0.0
135	0.0
136	0.0
137	0.0
138	0.0
139	0.0
140	0.0
141	0.0
142	0.0
143	0.0
144	0.0
145	0.0
146	0.0
147	0.0
148	0.0
149	0.0
150	0.0
151	0.0
152	0.0
153	0.0
154	0.0
155	0.0
156	0.0
157	0.5
158	1.0
159	0.5
160	0.0
161	0.0
162	0.0
163	0.0
164	0.0
165	0.0
166	0.0
167	0.0
168	0.0
169	0.5
170	1.0
171	0.5
172	0.0
173	0.0
174	0.0
175	0.0
176	0.0
177	0.0
178	0.0
179	0.0
180	0.0
181	0.0
182	0.0
183	0.0
184	0.0
185	0.0
186	0.0
187	0.0
188	0.0
189	0.0
190	0.0
191	0.0
192	0.0
193	0.0
194	0.0
195	0.5
196	1.0
197	1.0
198	1.0
199	1.5
200	2.0
201	2.0
202	2.0
203	2.5
204	3.0
205	3.5
206	4.0
207	4.5
208	5.0
209	5.0
210	5.0
211	6.0
212	7.0
213	8.5
214	10.0
215	10.5
216	11.0
217	12.5
218	14.0
219	16.0
220	18.0
221	19.5
222	21.0
223	21.5
224	22.0
225	23.0
226	24.0
227	25.0
228	26.0
229	27.0
230	28.0
231	29.0
232	30.0
233	32.0
234	34.0
235	35.5
236	37.0
237	38.5
238	40.0
239	40.5
240	41.0
241	42.0
242	43.0
243	43.0
