# Supplementary material for: Muscle oxygen saturation plateau: Definition and verification in different oxygen availability conditions in locomotor and non‐locomotor muscles
Source: Exp Physiol. 2025 Jul 29;111(2):464–73. doi: 10.1113/EP092862 (PMC12857491; doi:10.1113/EP092862)
Supplement: Supplementary file 1 — Supporting Information [file EPH-111-464-s001.zip › plateau_combined/88.csv]

	SmO2 Averaged
0	48.0
1	46.5
2	45.0
3	44.5
4	44.0
5	44.0
6	44.0
7	44.5
8	45.0
9	44.5
10	44.0
11	42.5
12	41.0
13	40.0
14	39.0
15	38.0
16	37.0
17	36.5
18	36.0
19	36.5
20	37.0
21	37.5
22	38.0
23	38.5
24	39.0
25	38.5
26	38.0
27	37.5
28	37.0
29	36.5
30	36.0
31	35.0
32	34.0
33	34.0
34	34.0
35	34.5
36	35.0
37	36.0
38	37.0
39	37.5
40	38.0
41	39.0
42	40.0
43	40.0
44	40.0
45	39.5
46	39.0
47	39.0
48	39.0
49	39.0
50	39.0
51	39.0
52	39.0
53	40.0
54	41.0
55	41.5
56	42.0
57	42.0
58	42.0
59	42.0
60	42.0
61	41.5
62	41.0
63	40.5
64	40.0
65	40.0
66	40.0
67	40.0
68	40.0
69	40.0
70	40.0
71	40.0
72	40.0
73	40.0
74	40.0
75	39.5
76	39.0
77	38.5
78	38.0
79	37.5
80	37.0
81	37.0
82	37.0
83	37.0
84	37.0
85	37.5
86	38.0
87	38.5
88	39.0
89	39.0
90	39.0
91	39.5
92	40.0
93	40.5
94	41.0
95	41.0
96	41.0
97	41.0
98	41.0
99	41.5
100	42.0
101	42.0
102	42.0
103	42.0
104	42.0
105	42.5
106	43.0
107	42.5
108	42.0
109	41.5
110	41.0
111	39.5
112	38.0
113	37.0
114	36.0
115	35.0
116	34.0
117	33.0
118	32.0
119	32.0
120	32.0
121	32.0
122	32.0
123	32.0
124	32.0
125	32.0
126	32.0
127	32.5
128	33.0
129	33.0
130	33.0
131	32.5
132	32.0
133	32.0
134	32.0
135	32.5
136	33.0
137	33.0
138	33.0
139	33.5
140	34.0
141	34.5
142	35.0
143	35.5
144	36.0
145	36.0
146	36.0
147	35.5
148	35.0
149	34.5
150	34.0
151	33.0
152	32.0
153	31.0
154	30.0
155	29.5
156	29.0
157	29.0
158	29.0
159	29.0
160	29.0
161	29.0
162	29.0
163	29.0
164	29.0
165	28.5
166	28.0
167	27.5
168	27.0
169	26.5
170	26.0
171	25.5
172	25.0
173	25.0
174	25.0
175	24.5
176	24.0
177	24.5
178	25.0
179	25.5
180	26.0
181	26.5
182	27.0
183	27.0
184	27.0
185	27.5
186	28.0
187	28.0
188	28.0
189	28.5
190	29.0
191	29.0
192	29.0
193	29.0
194	29.0
195	29.5
196	30.0
197	30.0
198	30.0
199	30.0
200	30.0
201	30.0
202	30.0
203	30.0
204	30.0
205	30.0
206	30.0
207	30.5
208	31.0
209	31.5
210	32.0
211	32.5
212	33.0
213	33.5
214	34.0
215	34.0
216	34.0
217	34.0
218	34.0
219	34.0
220	34.0
221	34.5
222	35.0
223	35.0
224	35.0
225	35.5
226	36.0
227	36.5
228	37.0
229	37.5
230	38.0
231	38.0
232	38.0
233	38.0
234	38.0
235	38.0
236	38.0
237	38.0
238	38.0
239	37.5
240	37.0
241	37.0
242	37.0
243	37.0
