# Supplementary material for: Muscle oxygen saturation plateau: Definition and verification in different oxygen availability conditions in locomotor and non‐locomotor muscles
Source: Exp Physiol. 2025 Jul 29;111(2):464–73. doi: 10.1113/EP092862 (PMC12857491; doi:10.1113/EP092862)
Supplement: Supplementary file 1 — Supporting Information [file EPH-111-464-s001.zip › plateau_combined/89.csv]

	SmO2 Averaged
0	69.0
1	69.5
2	70.0
3	70.0
4	70.0
5	70.5
6	71.0
7	71.0
8	71.0
9	71.0
10	71.0
11	71.0
12	71.0
13	71.0
14	71.0
15	71.0
16	71.0
17	70.5
18	70.0
19	69.5
20	69.0
21	69.0
22	69.0
23	68.5
24	68.0
25	68.0
26	68.0
27	67.5
28	67.0
29	67.0
30	67.0
31	66.5
32	66.0
33	65.5
34	65.0
35	64.5
36	64.0
37	64.0
38	64.0
39	63.5
40	63.0
41	62.5
42	62.0
43	62.0
44	62.0
45	61.5
46	61.0
47	61.0
48	61.0
49	61.0
50	61.0
51	61.0
52	61.0
53	60.5
54	60.0
55	60.0
56	60.0
57	59.0
58	58.0
59	57.5
60	57.0
61	56.0
62	55.0
63	55.0
64	55.0
65	54.0
66	53.0
67	52.5
68	52.0
69	51.5
70	51.0
71	50.5
72	50.0
73	49.5
74	49.0
75	48.5
76	48.0
77	48.0
78	48.0
79	48.0
80	48.0
81	47.5
82	47.0
83	47.0
84	47.0
85	46.5
86	46.0
87	45.5
88	45.0
89	44.5
90	44.0
91	43.5
92	43.0
93	42.5
94	42.0
95	41.5
96	41.0
97	40.5
98	40.0
99	39.0
100	38.0
101	37.5
102	37.0
103	37.0
104	37.0
105	36.5
106	36.0
107	35.5
108	35.0
109	35.0
110	35.0
111	34.5
112	34.0
113	33.5
114	33.0
115	32.5
116	32.0
117	31.5
118	31.0
119	30.5
120	30.0
121	29.5
122	29.0
123	29.0
124	29.0
125	28.5
126	28.0
127	27.5
128	27.0
129	27.0
130	27.0
131	26.5
132	26.0
133	26.0
134	26.0
135	26.0
136	26.0
137	26.0
138	26.0
139	26.0
140	26.0
141	26.0
142	26.0
143	26.0
144	26.0
145	26.0
146	26.0
147	25.5
148	25.0
149	25.0
150	25.0
151	25.0
152	25.0
153	25.0
154	25.0
155	25.0
156	25.0
157	25.5
158	26.0
159	26.0
160	26.0
161	26.0
162	26.0
163	26.0
164	26.0
165	26.5
166	27.0
167	26.5
168	26.0
169	26.5
170	27.0
171	26.5
172	26.0
173	26.5
174	27.0
175	27.0
176	27.0
177	26.5
178	26.0
179	26.0
180	26.0
181	26.0
182	26.0
183	26.0
184	26.0
185	26.0
186	26.0
187	26.0
188	26.0
189	26.5
190	27.0
191	27.0
192	27.0
193	27.0
194	27.0
195	27.0
196	27.0
197	27.0
198	27.0
199	26.5
200	26.0
201	26.0
202	26.0
203	26.0
204	26.0
205	25.5
206	25.0
207	25.5
208	26.0
209	26.5
210	27.0
211	27.5
212	28.0
213	29.0
214	30.0
215	31.0
216	32.0
217	32.5
218	33.0
219	34.0
220	35.0
221	35.5
222	36.0
223	36.0
224	36.0
225	36.5
226	37.0
227	37.5
228	38.0
229	39.0
230	40.0
231	41.0
232	42.0
233	43.0
234	44.0
235	45.0
236	46.0
237	47.5
238	49.0
239	50.0
240	51.0
241	51.0
242	51.0
243	51.0
