# Supplementary material for: Muscle oxygen saturation plateau: Definition and verification in different oxygen availability conditions in locomotor and non‐locomotor muscles
Source: Exp Physiol. 2025 Jul 29;111(2):464–73. doi: 10.1113/EP092862 (PMC12857491; doi:10.1113/EP092862)
Supplement: Supplementary file 1 — Supporting Information [file EPH-111-464-s001.zip › plateau_combined/9.csv]

	SmO2 Averaged
0	58.0
1	58.0
2	58.0
3	58.0
4	58.0
5	57.5
6	57.0
7	56.5
8	56.0
9	54.5
10	53.0
11	51.0
12	49.0
13	45.5
14	42.0
15	37.5
16	33.0
17	28.5
18	24.0
19	20.0
20	16.0
21	13.0
22	10.0
23	8.0
24	6.0
25	5.0
26	4.0
27	3.5
28	3.0
29	3.0
30	3.0
31	3.0
32	3.0
33	2.5
34	2.0
35	2.0
36	2.0
37	2.0
38	2.0
39	2.0
40	2.0
41	2.0
42	2.0
43	2.0
44	2.0
45	2.0
46	2.0
47	2.0
48	2.0
49	1.5
50	1.0
51	1.0
52	1.0
53	1.0
54	1.0
55	1.5
56	2.0
57	1.5
58	1.0
59	1.0
60	1.0
61	1.0
62	1.0
63	1.5
64	2.0
65	2.0
66	2.0
67	2.0
68	2.0
69	2.0
70	2.0
71	1.5
72	1.0
73	1.0
74	1.0
75	1.0
76	1.0
77	1.0
78	1.0
79	1.0
80	1.0
81	1.0
82	1.0
83	1.0
84	1.0
85	1.0
86	1.0
87	1.0
88	1.0
89	1.0
90	1.0
91	1.0
92	1.0
93	1.0
94	1.0
95	1.0
96	1.0
97	1.0
98	1.0
99	1.0
100	1.0
101	1.0
102	1.0
103	1.0
104	1.0
105	1.0
106	1.0
107	1.0
108	1.0
109	1.0
110	1.0
111	1.0
112	1.0
113	1.5
114	2.0
115	2.0
116	2.0
117	2.0
118	2.0
119	2.0
120	2.0
121	1.5
122	1.0
123	1.0
124	1.0
125	1.0
126	1.0
127	1.0
128	1.0
129	1.0
130	1.0
131	1.5
132	2.0
133	1.5
134	1.0
135	1.5
136	2.0
137	2.0
138	2.0
139	2.0
140	2.0
141	2.0
142	2.0
143	2.0
144	2.0
145	2.0
146	2.0
147	1.5
148	1.0
149	1.5
150	2.0
151	2.0
152	2.0
153	2.0
154	2.0
155	2.0
156	2.0
157	2.0
158	2.0
159	2.0
160	2.0
161	2.0
162	2.0
163	2.0
164	2.0
165	2.0
166	2.0
167	2.0
168	2.0
169	2.0
170	2.0
171	2.0
172	2.0
173	2.0
174	2.0
175	2.0
176	2.0
177	2.0
178	2.0
179	2.0
180	2.0
181	2.0
182	2.0
183	2.0
184	2.0
185	2.0
186	2.0
187	2.0
188	2.0
189	2.0
190	2.0
191	2.0
192	2.0
193	2.5
194	3.0
195	3.0
196	3.0
197	3.5
198	4.0
199	4.0
200	4.0
201	4.5
202	5.0
203	5.5
204	6.0
205	6.5
206	7.0
207	7.5
208	8.0
209	8.5
210	9.0
211	10.0
212	11.0
213	12.0
214	13.0
215	14.0
216	15.0
217	16.0
218	17.0
219	18.5
220	20.0
221	21.0
222	22.0
223	23.0
224	24.0
225	25.0
226	26.0
227	27.0
228	28.0
229	29.5
230	31.0
231	32.5
232	34.0
233	35.5
234	37.0
235	38.0
236	39.0
237	40.0
238	41.0
239	42.0
240	43.0
241	44.0
242	45.0
243	45.0
