# Supplementary material for: Muscle oxygen saturation plateau: Definition and verification in different oxygen availability conditions in locomotor and non‐locomotor muscles
Source: Exp Physiol. 2025 Jul 29;111(2):464–73. doi: 10.1113/EP092862 (PMC12857491; doi:10.1113/EP092862)
Supplement: Supplementary file 1 — Supporting Information [file EPH-111-464-s001.zip › plateau_combined/90.csv]

	SmO2 Averaged
0	42.0
1	42.5
2	43.0
3	43.0
4	43.0
5	42.5
6	42.0
7	41.0
8	40.0
9	39.5
10	39.0
11	38.0
12	37.0
13	36.5
14	36.0
15	35.5
16	35.0
17	35.0
18	35.0
19	34.5
20	34.0
21	33.5
22	33.0
23	33.0
24	33.0
25	33.0
26	33.0
27	33.0
28	33.0
29	33.0
30	33.0
31	33.0
32	33.0
33	33.0
34	33.0
35	32.5
36	32.0
37	32.0
38	32.0
39	32.0
40	32.0
41	32.0
42	32.0
43	32.0
44	32.0
45	32.0
46	32.0
47	32.5
48	33.0
49	33.0
50	33.0
51	33.0
52	33.0
53	33.0
54	33.0
55	33.0
56	33.0
57	33.0
58	33.0
59	33.0
60	33.0
61	33.0
62	33.0
63	33.0
64	33.0
65	33.0
66	33.0
67	33.0
68	33.0
69	33.0
70	33.0
71	32.5
72	32.0
73	32.0
74	32.0
75	31.5
76	31.0
77	30.5
78	30.0
79	30.0
80	30.0
81	30.0
82	30.0
83	30.0
84	30.0
85	30.0
86	30.0
87	30.0
88	30.0
89	30.0
90	30.0
91	30.0
92	30.0
93	30.0
94	30.0
95	30.0
96	30.0
97	30.0
98	30.0
99	30.0
100	30.0
101	30.0
102	30.0
103	30.0
104	30.0
105	30.0
106	30.0
107	29.5
108	29.0
109	29.0
110	29.0
111	29.0
112	29.0
113	29.0
114	29.0
115	29.0
116	29.0
117	29.0
118	29.0
119	29.0
120	29.0
121	29.0
122	29.0
123	29.0
124	29.0
125	28.5
126	28.0
127	28.0
128	28.0
129	28.0
130	28.0
131	27.5
132	27.0
133	27.0
134	27.0
135	27.0
136	27.0
137	26.5
138	26.0
139	26.0
140	26.0
141	25.5
142	25.0
143	24.5
144	24.0
145	24.0
146	24.0
147	23.5
148	23.0
149	23.0
150	23.0
151	23.0
152	23.0
153	23.0
154	23.0
155	23.0
156	23.0
157	23.0
158	23.0
159	23.5
160	24.0
161	24.0
162	24.0
163	24.0
164	24.0
165	24.0
166	24.0
167	24.0
168	24.0
169	23.5
170	23.0
171	23.0
172	23.0
173	23.0
174	23.0
175	22.5
176	22.0
177	22.0
178	22.0
179	22.0
180	22.0
181	22.0
182	22.0
183	22.5
184	23.0
185	23.0
186	23.0
187	23.0
188	23.0
189	23.0
190	23.0
191	23.0
192	23.0
193	23.0
194	23.0
195	23.0
196	23.0
197	23.0
198	23.0
199	23.5
200	24.0
201	24.0
202	24.0
203	24.0
204	24.0
205	24.0
206	24.0
207	24.0
208	24.0
209	24.0
210	24.0
211	24.5
212	25.0
213	25.5
214	26.0
215	26.5
216	27.0
217	27.5
218	28.0
219	28.5
220	29.0
221	29.0
222	29.0
223	29.0
224	29.0
225	29.5
226	30.0
227	29.5
228	29.0
229	29.0
230	29.0
231	29.0
232	29.0
233	29.0
234	29.0
235	29.0
236	29.0
237	29.5
238	30.0
239	30.0
240	30.0
241	30.0
242	30.0
243	30.0
