# Supplementary material for: Muscle oxygen saturation plateau: Definition and verification in different oxygen availability conditions in locomotor and non‐locomotor muscles
Source: Exp Physiol. 2025 Jul 29;111(2):464–73. doi: 10.1113/EP092862 (PMC12857491; doi:10.1113/EP092862)
Supplement: Supplementary file 1 — Supporting Information [file EPH-111-464-s001.zip › plateau_combined/91.csv]

	SmO2 Averaged
0	58.0
1	58.5
2	59.0
3	59.0
4	59.0
5	59.0
6	59.0
7	58.5
8	58.0
9	57.0
10	56.0
11	55.0
12	54.0
13	53.5
14	53.0
15	53.0
16	53.0
17	53.0
18	53.0
19	53.0
20	53.0
21	53.0
22	53.0
23	52.0
24	51.0
25	50.5
26	50.0
27	49.0
28	48.0
29	47.0
30	46.0
31	45.0
32	44.0
33	43.5
34	43.0
35	42.0
36	41.0
37	40.5
38	40.0
39	39.5
40	39.0
41	38.5
42	38.0
43	38.0
44	38.0
45	37.5
46	37.0
47	37.0
48	37.0
49	37.0
50	37.0
51	37.5
52	38.0
53	38.0
54	38.0
55	38.0
56	38.0
57	38.0
58	38.0
59	37.5
60	37.0
61	37.0
62	37.0
63	36.5
64	36.0
65	36.0
66	36.0
67	36.0
68	36.0
69	36.0
70	36.0
71	36.0
72	36.0
73	36.0
74	36.0
75	36.0
76	36.0
77	35.5
78	35.0
79	34.5
80	34.0
81	34.0
82	34.0
83	34.0
84	34.0
85	34.0
86	34.0
87	34.0
88	34.0
89	34.5
90	35.0
91	35.5
92	36.0
93	36.5
94	37.0
95	37.5
96	38.0
97	38.0
98	38.0
99	38.0
100	38.0
101	38.0
102	38.0
103	37.5
104	37.0
105	37.0
106	37.0
107	37.0
108	37.0
109	36.5
110	36.0
111	36.0
112	36.0
113	36.0
114	36.0
115	35.5
116	35.0
117	35.0
118	35.0
119	35.0
120	35.0
121	34.5
122	34.0
123	33.5
124	33.0
125	33.0
126	33.0
127	33.0
128	33.0
129	32.5
130	32.0
131	32.0
132	32.0
133	32.0
134	32.0
135	32.0
136	32.0
137	31.5
138	31.0
139	30.5
140	30.0
141	30.0
142	30.0
143	29.5
144	29.0
145	29.0
146	29.0
147	29.0
148	29.0
149	29.0
150	29.0
151	29.0
152	29.0
153	29.0
154	29.0
155	28.5
156	28.0
157	27.5
158	27.0
159	27.0
160	27.0
161	27.0
162	27.0
163	27.0
164	27.0
165	27.0
166	27.0
167	27.0
168	27.0
169	27.0
170	27.0
171	27.5
172	28.0
173	28.0
174	28.0
175	28.0
176	28.0
177	28.5
178	29.0
179	29.0
180	29.0
181	27.5
182	26.0
183	25.0
184	24.0
185	22.5
186	21.0
187	20.0
188	19.0
189	18.5
190	18.0
191	18.5
192	19.0
193	19.5
194	20.0
195	20.5
196	21.0
197	21.5
198	22.0
199	22.0
200	22.0
201	22.5
202	23.0
203	23.0
204	23.0
205	24.0
206	25.0
207	25.5
208	26.0
209	26.5
210	27.0
211	27.5
212	28.0
213	29.0
214	30.0
215	30.5
216	31.0
217	31.5
218	32.0
219	32.5
220	33.0
221	33.5
222	34.0
223	34.5
224	35.0
225	35.0
226	35.0
227	36.0
228	37.0
229	37.5
230	38.0
231	39.0
232	40.0
233	41.0
234	42.0
235	42.5
236	43.0
237	44.0
238	45.0
239	45.5
240	46.0
241	46.0
242	46.0
243	46.0
