# Supplementary material for: Muscle oxygen saturation plateau: Definition and verification in different oxygen availability conditions in locomotor and non‐locomotor muscles
Source: Exp Physiol. 2025 Jul 29;111(2):464–73. doi: 10.1113/EP092862 (PMC12857491; doi:10.1113/EP092862)
Supplement: Supplementary file 1 — Supporting Information [file EPH-111-464-s001.zip › plateau_combined/92.csv]

	SmO2 Averaged
0	82.0
1	80.5
2	79.0
3	77.0
4	75.0
5	73.0
6	71.0
7	73.0
8	75.0
9	77.5
10	80.0
11	75.0
12	70.0
13	69.0
14	68.0
15	66.0
16	64.0
17	65.5
18	67.0
19	68.5
20	70.0
21	72.0
22	74.0
23	74.5
24	75.0
25	76.0
26	77.0
27	74.0
28	71.0
29	68.5
30	66.0
31	67.5
32	69.0
33	68.0
34	67.0
35	62.5
36	58.0
37	54.0
38	50.0
39	50.5
40	51.0
41	51.0
42	51.0
43	50.5
44	50.0
45	49.5
46	49.0
47	48.5
48	48.0
49	47.5
50	47.0
51	46.5
52	46.0
53	45.0
54	44.0
55	41.0
56	38.0
57	37.0
58	36.0
59	33.0
60	30.0
61	27.5
62	25.0
63	23.0
64	21.0
65	22.5
66	24.0
67	21.5
68	19.0
69	18.0
70	17.0
71	17.0
72	17.0
73	15.0
74	13.0
75	11.5
76	10.0
77	11.5
78	13.0
79	15.5
80	18.0
81	19.5
82	21.0
83	24.5
84	28.0
85	29.0
86	30.0
87	30.5
88	31.0
89	31.0
90	31.0
91	31.0
92	31.0
93	30.5
94	30.0
95	30.0
96	30.0
97	30.0
98	30.0
99	30.0
100	30.0
101	30.0
102	30.0
103	30.5
104	31.0
105	31.5
106	32.0
107	31.5
108	31.0
109	31.0
110	31.0
111	30.5
112	30.0
113	29.5
114	29.0
115	29.0
116	29.0
117	29.0
118	29.0
119	29.0
120	29.0
121	29.0
122	29.0
123	29.0
124	29.0
125	28.5
126	28.0
127	27.5
128	27.0
129	26.0
130	25.0
131	25.0
132	25.0
133	24.5
134	24.0
135	23.5
136	23.0
137	23.0
138	23.0
139	23.0
140	23.0
141	22.5
142	22.0
143	21.5
144	21.0
145	21.0
146	21.0
147	20.5
148	20.0
149	20.0
150	20.0
151	19.5
152	19.0
153	18.5
154	18.0
155	17.5
156	17.0
157	16.5
158	16.0
159	15.5
160	15.0
161	15.0
162	15.0
163	15.0
164	15.0
165	15.0
166	15.0
167	14.5
168	14.0
169	13.5
170	13.0
171	13.0
172	13.0
173	12.5
174	12.0
175	12.0
176	12.0
177	12.0
178	12.0
179	12.5
180	13.0
181	12.5
182	12.0
183	12.0
184	12.0
185	12.0
186	12.0
187	12.0
188	12.0
189	11.5
190	11.0
191	11.0
192	11.0
193	11.0
194	11.0
195	11.0
196	11.0
197	11.0
198	11.0
199	11.5
200	12.0
201	12.0
202	12.0
203	12.0
204	12.0
205	12.5
206	13.0
207	13.0
208	13.0
209	13.0
210	13.0
211	20.0
212	27.0
213	27.0
214	27.0
215	30.5
216	34.0
217	37.5
218	41.0
219	42.5
220	44.0
221	41.5
222	39.0
223	41.0
224	43.0
225	45.0
226	47.0
227	48.0
228	49.0
229	50.5
230	52.0
231	53.5
232	55.0
233	56.5
234	58.0
235	59.0
236	60.0
237	61.0
238	62.0
239	63.0
240	64.0
241	64.0
242	64.0
243	64.0
