# Supplementary material for: Muscle oxygen saturation plateau: Definition and verification in different oxygen availability conditions in locomotor and non‐locomotor muscles
Source: Exp Physiol. 2025 Jul 29;111(2):464–73. doi: 10.1113/EP092862 (PMC12857491; doi:10.1113/EP092862)
Supplement: Supplementary file 1 — Supporting Information [file EPH-111-464-s001.zip › plateau_combined/93.csv]

	SmO2 Averaged
0	53.0
1	53.0
2	53.0
3	54.0
4	55.0
5	55.5
6	56.0
7	56.5
8	57.0
9	57.5
10	58.0
11	58.0
12	58.0
13	58.0
14	58.0
15	58.0
16	58.0
17	58.0
18	58.0
19	58.0
20	58.0
21	58.0
22	58.0
23	58.0
24	58.0
25	58.0
26	58.0
27	54.5
28	51.0
29	49.0
30	47.0
31	46.5
32	46.0
33	44.5
34	43.0
35	42.0
36	41.0
37	42.5
38	44.0
39	45.0
40	46.0
41	45.5
42	45.0
43	45.0
44	45.0
45	45.5
46	46.0
47	46.5
48	47.0
49	47.0
50	47.0
51	46.5
52	46.0
53	46.0
54	46.0
55	45.5
56	45.0
57	45.0
58	45.0
59	44.5
60	44.0
61	43.5
62	43.0
63	42.5
64	42.0
65	41.5
66	41.0
67	37.0
68	33.0
69	32.0
70	31.0
71	30.5
72	30.0
73	31.0
74	32.0
75	33.0
76	34.0
77	31.0
78	28.0
79	28.0
80	28.0
81	28.0
82	28.0
83	25.0
84	22.0
85	22.0
86	22.0
87	24.0
88	26.0
89	26.0
90	26.0
91	25.0
92	24.0
93	26.5
94	29.0
95	27.5
96	26.0
97	25.5
98	25.0
99	25.0
100	25.0
101	25.5
102	26.0
103	25.5
104	25.0
105	27.5
106	30.0
107	30.5
108	31.0
109	31.5
110	32.0
111	32.0
112	32.0
113	32.5
114	33.0
115	33.0
116	33.0
117	33.0
118	33.0
119	33.0
120	33.0
121	33.0
122	33.0
123	33.5
124	34.0
125	34.5
126	35.0
127	35.5
128	36.0
129	35.5
130	35.0
131	34.5
132	34.0
133	32.0
134	30.0
135	29.5
136	29.0
137	28.0
138	27.0
139	27.5
140	28.0
141	28.5
142	29.0
143	30.5
144	32.0
145	32.0
146	32.0
147	32.0
148	32.0
149	32.0
150	32.0
151	32.5
152	33.0
153	33.5
154	34.0
155	33.5
156	33.0
157	33.0
158	33.0
159	33.0
160	33.0
161	33.0
162	33.0
163	33.0
164	33.0
165	34.0
166	35.0
167	35.5
168	36.0
169	35.5
170	35.0
171	35.0
172	35.0
173	34.0
174	33.0
175	33.0
176	33.0
177	32.5
178	32.0
179	32.5
180	33.0
181	33.0
182	33.0
183	31.5
184	30.0
185	28.5
186	27.0
187	26.5
188	26.0
189	24.0
190	22.0
191	21.5
192	21.0
193	22.0
194	23.0
195	23.0
196	23.0
197	21.5
198	20.0
199	20.0
200	20.0
201	20.0
202	20.0
203	19.0
204	18.0
205	19.0
206	20.0
207	21.0
208	22.0
209	21.5
210	21.0
211	20.5
212	20.0
213	21.0
214	22.0
215	22.0
216	22.0
217	23.5
218	25.0
219	27.5
220	30.0
221	31.5
222	33.0
223	35.0
224	37.0
225	38.5
226	40.0
227	41.0
228	42.0
229	43.5
230	45.0
231	45.0
232	45.0
233	45.5
234	46.0
235	47.0
236	48.0
237	49.0
238	50.0
239	51.5
240	53.0
241	55.0
242	57.0
243	57.0
