# Supplementary material for: Muscle oxygen saturation plateau: Definition and verification in different oxygen availability conditions in locomotor and non‐locomotor muscles
Source: Exp Physiol. 2025 Jul 29;111(2):464–73. doi: 10.1113/EP092862 (PMC12857491; doi:10.1113/EP092862)
Supplement: Supplementary file 1 — Supporting Information [file EPH-111-464-s001.zip › plateau_combined/94.csv]

	SmO2 Averaged
0	71.0
1	71.5
2	72.0
3	72.5
4	73.0
5	74.0
6	75.0
7	75.5
8	76.0
9	76.5
10	77.0
11	77.0
12	77.0
13	76.5
14	76.0
15	76.0
16	76.0
17	75.5
18	75.0
19	75.0
20	75.0
21	74.5
22	74.0
23	73.5
24	73.0
25	72.5
26	72.0
27	71.0
28	70.0
29	69.0
30	68.0
31	67.5
32	67.0
33	66.5
34	66.0
35	65.0
36	64.0
37	63.5
38	63.0
39	62.5
40	62.0
41	61.0
42	60.0
43	59.0
44	58.0
45	57.0
46	56.0
47	56.0
48	56.0
49	55.5
50	55.0
51	55.0
52	55.0
53	54.5
54	54.0
55	54.0
56	54.0
57	53.5
58	53.0
59	52.5
60	52.0
61	52.0
62	52.0
63	52.0
64	52.0
65	52.0
66	52.0
67	51.5
68	51.0
69	50.5
70	50.0
71	49.5
72	49.0
73	48.5
74	48.0
75	48.0
76	48.0
77	48.0
78	48.0
79	48.0
80	48.0
81	48.0
82	48.0
83	48.0
84	48.0
85	48.0
86	48.0
87	48.5
88	49.0
89	49.0
90	49.0
91	49.0
92	49.0
93	49.0
94	49.0
95	49.0
96	49.0
97	48.5
98	48.0
99	47.5
100	47.0
101	46.5
102	46.0
103	45.5
104	45.0
105	45.0
106	45.0
107	45.5
108	46.0
109	46.0
110	46.0
111	46.0
112	46.0
113	46.0
114	46.0
115	46.0
116	46.0
117	45.5
118	45.0
119	45.0
120	45.0
121	45.0
122	45.0
123	44.5
124	44.0
125	44.0
126	44.0
127	43.0
128	42.0
129	41.5
130	41.0
131	40.5
132	40.0
133	39.5
134	39.0
135	39.0
136	39.0
137	38.5
138	38.0
139	37.5
140	37.0
141	36.5
142	36.0
143	36.0
144	36.0
145	36.0
146	36.0
147	35.5
148	35.0
149	35.5
150	36.0
151	36.0
152	36.0
153	35.5
154	35.0
155	34.5
156	34.0
157	33.5
158	33.0
159	32.5
160	32.0
161	31.5
162	31.0
163	31.0
164	31.0
165	30.5
166	30.0
167	29.0
168	28.0
169	28.0
170	28.0
171	27.5
172	27.0
173	26.0
174	25.0
175	24.5
176	24.0
177	23.0
178	22.0
179	21.0
180	20.0
181	19.0
182	18.0
183	16.0
184	14.0
185	13.0
186	12.0
187	11.0
188	10.0
189	10.0
190	10.0
191	10.0
192	10.0
193	11.0
194	12.0
195	12.5
196	13.0
197	14.0
198	15.0
199	16.0
200	17.0
201	17.5
202	18.0
203	18.5
204	19.0
205	19.5
206	20.0
207	20.5
208	21.0
209	21.5
210	22.0
211	23.0
212	24.0
213	24.5
214	25.0
215	26.0
216	27.0
217	28.5
218	30.0
219	32.0
220	34.0
221	35.5
222	37.0
223	39.0
224	41.0
225	43.0
226	45.0
227	46.5
228	48.0
229	48.5
230	49.0
231	49.5
232	50.0
233	51.0
234	52.0
235	53.0
236	54.0
237	55.5
238	57.0
239	58.5
240	60.0
241	62.0
242	64.0
243	64.0
