# Supplementary material for: Muscle oxygen saturation plateau: Definition and verification in different oxygen availability conditions in locomotor and non‐locomotor muscles
Source: Exp Physiol. 2025 Jul 29;111(2):464–73. doi: 10.1113/EP092862 (PMC12857491; doi:10.1113/EP092862)
Supplement: Supplementary file 1 — Supporting Information [file EPH-111-464-s001.zip › plateau_combined/95.csv]

	SmO2 Averaged
0	60.0
1	61.0
2	62.0
3	63.0
4	64.0
5	65.0
6	66.0
7	66.5
8	67.0
9	69.5
10	72.0
11	67.5
12	63.0
13	70.0
14	77.0
15	59.0
16	41.0
17	39.5
18	38.0
19	38.0
20	38.0
21	39.0
22	40.0
23	41.0
24	42.0
25	41.0
26	40.0
27	41.5
28	43.0
29	41.5
30	40.0
31	38.5
32	37.0
33	37.0
34	37.0
35	36.5
36	36.0
37	36.0
38	36.0
39	39.5
40	43.0
41	41.0
42	39.0
43	39.5
44	40.0
45	40.5
46	41.0
47	42.0
48	43.0
49	43.0
50	43.0
51	42.0
52	41.0
53	41.0
54	41.0
55	40.5
56	40.0
57	39.0
58	38.0
59	37.5
60	37.0
61	37.0
62	37.0
63	36.5
64	36.0
65	34.0
66	32.0
67	33.0
68	34.0
69	34.0
70	34.0
71	33.0
72	32.0
73	32.0
74	32.0
75	32.0
76	32.0
77	32.0
78	32.0
79	31.5
80	31.0
81	30.5
82	30.0
83	29.5
84	29.0
85	28.5
86	28.0
87	28.0
88	28.0
89	27.5
90	27.0
91	26.5
92	26.0
93	25.5
94	25.0
95	25.0
96	25.0
97	24.5
98	24.0
99	23.5
100	23.0
101	23.0
102	23.0
103	22.5
104	22.0
105	21.5
106	21.0
107	20.0
108	19.0
109	17.0
110	15.0
111	17.0
112	19.0
113	18.0
114	17.0
115	17.0
116	17.0
117	17.0
118	17.0
119	17.0
120	17.0
121	16.5
122	16.0
123	15.5
124	15.0
125	15.0
126	15.0
127	14.5
128	14.0
129	14.0
130	14.0
131	14.0
132	14.0
133	14.0
134	14.0
135	13.5
136	13.0
137	13.0
138	13.0
139	12.5
140	12.0
141	12.0
142	12.0
143	12.0
144	12.0
145	11.5
146	11.0
147	11.0
148	11.0
149	10.5
150	10.0
151	10.0
152	10.0
153	10.0
154	10.0
155	10.0
156	10.0
157	10.5
158	11.0
159	11.0
160	11.0
161	11.0
162	11.0
163	11.0
164	11.0
165	11.0
166	11.0
167	10.5
168	10.0
169	7.5
170	5.0
171	4.5
172	4.0
173	4.0
174	4.0
175	5.0
176	6.0
177	7.0
178	8.0
179	7.5
180	7.0
181	7.5
182	8.0
183	9.0
184	10.0
185	11.0
186	12.0
187	13.0
188	14.0
189	16.0
190	18.0
191	15.0
192	12.0
193	13.5
194	15.0
195	16.5
196	18.0
197	19.5
198	21.0
199	22.0
200	23.0
201	25.0
202	27.0
203	27.5
204	28.0
205	28.5
206	29.0
207	28.5
208	28.0
209	29.0
210	30.0
211	30.5
212	31.0
213	32.0
214	33.0
215	33.5
216	34.0
217	34.5
218	35.0
219	36.0
220	37.0
221	38.0
222	39.0
223	39.5
224	40.0
225	41.0
226	42.0
227	43.0
228	44.0
229	44.5
230	45.0
231	46.0
232	47.0
233	47.5
234	48.0
235	48.0
236	48.0
237	48.5
238	49.0
239	49.5
240	50.0
241	50.5
242	51.0
243	51.0
