# Supplementary material for: Muscle oxygen saturation plateau: Definition and verification in different oxygen availability conditions in locomotor and non‐locomotor muscles
Source: Exp Physiol. 2025 Jul 29;111(2):464–73. doi: 10.1113/EP092862 (PMC12857491; doi:10.1113/EP092862)
Supplement: Supplementary file 1 — Supporting Information [file EPH-111-464-s001.zip › plateau_combined/96.csv]

	SmO2 Averaged
0	54.0
1	53.5
2	53.0
3	52.5
4	52.0
5	51.5
6	51.0
7	50.0
8	49.0
9	48.5
10	48.0
11	47.5
12	47.0
13	46.5
14	46.0
15	45.5
16	45.0
17	44.5
18	44.0
19	44.0
20	44.0
21	43.5
22	43.0
23	42.5
24	42.0
25	42.0
26	42.0
27	41.5
28	41.0
29	41.0
30	41.0
31	40.5
32	40.0
33	40.0
34	40.0
35	40.0
36	40.0
37	40.0
38	40.0
39	40.0
40	40.0
41	40.0
42	40.0
43	40.0
44	40.0
45	40.0
46	40.0
47	40.0
48	40.0
49	39.5
50	39.0
51	39.0
52	39.0
53	39.0
54	39.0
55	38.5
56	38.0
57	38.0
58	38.0
59	38.0
60	38.0
61	38.0
62	38.0
63	38.0
64	38.0
65	38.0
66	38.0
67	38.0
68	38.0
69	38.0
70	38.0
71	38.0
72	38.0
73	37.5
74	37.0
75	37.0
76	37.0
77	37.0
78	37.0
79	37.0
80	37.0
81	37.0
82	37.0
83	36.5
84	36.0
85	36.0
86	36.0
87	35.5
88	35.0
89	35.0
90	35.0
91	35.0
92	35.0
93	35.0
94	35.0
95	34.5
96	34.0
97	34.0
98	34.0
99	34.0
100	34.0
101	33.5
102	33.0
103	33.0
104	33.0
105	33.0
106	33.0
107	32.5
108	32.0
109	31.5
110	31.0
111	31.0
112	31.0
113	30.5
114	30.0
115	30.0
116	30.0
117	29.5
118	29.0
119	28.5
120	28.0
121	28.0
122	28.0
123	27.5
124	27.0
125	27.0
126	27.0
127	26.5
128	26.0
129	25.5
130	25.0
131	25.0
132	25.0
133	24.5
134	24.0
135	24.0
136	24.0
137	24.0
138	24.0
139	23.5
140	23.0
141	22.5
142	22.0
143	22.0
144	22.0
145	21.5
146	21.0
147	21.0
148	21.0
149	20.5
150	20.0
151	19.5
152	19.0
153	18.5
154	18.0
155	18.0
156	18.0
157	17.5
158	17.0
159	16.0
160	15.0
161	14.5
162	14.0
163	13.5
164	13.0
165	13.0
166	13.0
167	13.0
168	13.0
169	13.5
170	14.0
171	14.5
172	15.0
173	15.5
174	16.0
175	16.0
176	16.0
177	16.0
178	16.0
179	16.0
180	16.0
181	16.0
182	16.0
183	16.0
184	16.0
185	15.5
186	15.0
187	15.0
188	15.0
189	15.0
190	15.0
191	15.5
192	16.0
193	16.0
194	16.0
195	16.0
196	16.0
197	15.5
198	15.0
199	14.5
200	14.0
201	13.5
202	13.0
203	12.0
204	11.0
205	11.0
206	11.0
207	11.0
208	11.0
209	12.0
210	13.0
211	14.0
212	15.0
213	16.0
214	17.0
215	18.0
216	19.0
217	20.0
218	21.0
219	22.0
220	23.0
221	23.5
222	24.0
223	24.5
224	25.0
225	25.5
226	26.0
227	26.5
228	27.0
229	27.5
230	28.0
231	29.0
232	30.0
233	30.5
234	31.0
235	31.5
236	32.0
237	32.5
238	33.0
239	33.5
240	34.0
241	34.5
242	35.0
243	35.0
