# Supplementary material for: Muscle oxygen saturation plateau: Definition and verification in different oxygen availability conditions in locomotor and non‐locomotor muscles
Source: Exp Physiol. 2025 Jul 29;111(2):464–73. doi: 10.1113/EP092862 (PMC12857491; doi:10.1113/EP092862)
Supplement: Supplementary file 1 — Supporting Information [file EPH-111-464-s001.zip › plateau_combined/97.csv]

	SmO2 Averaged
0	44.0
1	43.5
2	43.0
3	43.0
4	43.0
5	42.5
6	42.0
7	42.0
8	42.0
9	41.5
10	41.0
11	40.5
12	40.0
13	38.5
14	37.0
15	36.0
16	35.0
17	33.5
18	32.0
19	30.5
20	29.0
21	28.0
22	27.0
23	26.0
24	25.0
25	24.0
26	23.0
27	22.0
28	21.0
29	20.5
30	20.0
31	20.0
32	20.0
33	20.0
34	20.0
35	20.0
36	20.0
37	19.5
38	19.0
39	19.0
40	19.0
41	19.0
42	19.0
43	18.5
44	18.0
45	17.5
46	17.0
47	17.0
48	17.0
49	16.5
50	16.0
51	16.0
52	16.0
53	15.5
54	15.0
55	15.0
56	15.0
57	15.0
58	15.0
59	15.0
60	15.0
61	14.5
62	14.0
63	14.0
64	14.0
65	14.0
66	14.0
67	14.0
68	14.0
69	13.5
70	13.0
71	13.0
72	13.0
73	12.5
74	12.0
75	12.0
76	12.0
77	12.0
78	12.0
79	12.0
80	12.0
81	11.5
82	11.0
83	11.0
84	11.0
85	11.0
86	11.0
87	11.0
88	11.0
89	11.0
90	11.0
91	11.0
92	11.0
93	11.0
94	11.0
95	11.0
96	11.0
97	11.0
98	11.0
99	11.0
100	11.0
101	10.5
102	10.0
103	10.0
104	10.0
105	10.0
106	10.0
107	9.5
108	9.0
109	9.0
110	9.0
111	9.0
112	9.0
113	8.5
114	8.0
115	8.0
116	8.0
117	8.0
118	8.0
119	8.5
120	9.0
121	9.0
122	9.0
123	9.0
124	9.0
125	9.0
126	9.0
127	9.0
128	9.0
129	9.0
130	9.0
131	8.5
132	8.0
133	8.0
134	8.0
135	8.0
136	8.0
137	8.0
138	8.0
139	8.0
140	8.0
141	8.0
142	8.0
143	8.0
144	8.0
145	8.0
146	8.0
147	7.5
148	7.0
149	7.0
150	7.0
151	7.0
152	7.0
153	7.0
154	7.0
155	7.0
156	7.0
157	7.0
158	7.0
159	7.0
160	7.0
161	7.0
162	7.0
163	7.0
164	7.0
165	7.0
166	7.0
167	7.0
168	7.0
169	7.0
170	7.0
171	7.0
172	7.0
173	7.0
174	7.0
175	7.0
176	7.0
177	7.0
178	7.0
179	7.0
180	7.0
181	7.0
182	7.0
183	7.0
184	7.0
185	7.0
186	7.0
187	7.0
188	7.0
189	7.0
190	7.0
191	7.5
192	8.0
193	8.0
194	8.0
195	9.0
196	10.0
197	10.5
198	11.0
199	11.5
200	12.0
201	12.5
202	13.0
203	14.0
204	15.0
205	15.5
206	16.0
207	16.5
208	17.0
209	18.0
210	19.0
211	20.0
212	21.0
213	21.5
214	22.0
215	23.0
216	24.0
217	25.0
218	26.0
219	26.5
220	27.0
221	28.0
222	29.0
223	29.5
224	30.0
225	31.0
226	32.0
227	32.5
228	33.0
229	33.5
230	34.0
231	34.5
232	35.0
233	35.5
234	36.0
235	37.0
236	38.0
237	39.0
238	40.0
239	40.5
240	41.0
241	42.0
242	43.0
243	43.0
