# Supplementary material for: Muscle oxygen saturation plateau: Definition and verification in different oxygen availability conditions in locomotor and non‐locomotor muscles
Source: Exp Physiol. 2025 Jul 29;111(2):464–73. doi: 10.1113/EP092862 (PMC12857491; doi:10.1113/EP092862)
Supplement: Supplementary file 1 — Supporting Information [file EPH-111-464-s001.zip › plateau_combined/98.csv]

	SmO2 Averaged
0	80.0
1	75.0
2	70.0
3	74.5
4	79.0
5	71.0
6	63.0
7	62.0
8	61.0
9	64.0
10	67.0
11	67.0
12	67.0
13	66.0
14	65.0
15	66.0
16	67.0
17	67.5
18	68.0
19	68.0
20	68.0
21	67.5
22	67.0
23	66.0
24	65.0
25	66.0
26	67.0
27	77.5
28	88.0
29	89.0
30	90.0
31	88.0
32	86.0
33	84.0
34	82.0
35	82.5
36	83.0
37	85.0
38	87.0
39	85.5
40	84.0
41	81.5
42	79.0
43	76.5
44	74.0
45	72.0
46	70.0
47	67.5
48	65.0
49	64.0
50	63.0
51	62.0
52	61.0
53	61.5
54	62.0
55	62.0
56	62.0
57	61.5
58	61.0
59	60.5
60	60.0
61	59.5
62	59.0
63	58.5
64	58.0
65	58.0
66	58.0
67	58.0
68	58.0
69	58.0
70	58.0
71	58.0
72	58.0
73	58.0
74	58.0
75	58.0
76	58.0
77	58.0
78	58.0
79	57.5
80	57.0
81	57.0
82	57.0
83	57.0
84	57.0
85	56.5
86	56.0
87	56.0
88	56.0
89	56.0
90	56.0
91	56.0
92	56.0
93	56.0
94	56.0
95	56.0
96	56.0
97	55.5
98	55.0
99	54.5
100	54.0
101	54.0
102	54.0
103	53.5
104	53.0
105	53.0
106	53.0
107	52.5
108	52.0
109	52.0
110	52.0
111	51.5
112	51.0
113	50.5
114	50.0
115	49.5
116	49.0
117	48.5
118	48.0
119	47.5
120	47.0
121	46.5
122	46.0
123	46.0
124	46.0
125	45.5
126	45.0
127	44.5
128	44.0
129	43.5
130	43.0
131	42.5
132	42.0
133	41.5
134	41.0
135	40.0
136	39.0
137	38.0
138	37.0
139	36.5
140	36.0
141	35.0
142	34.0
143	33.5
144	33.0
145	32.5
146	32.0
147	32.0
148	32.0
149	31.5
150	31.0
151	30.5
152	30.0
153	29.5
154	29.0
155	28.5
156	28.0
157	27.5
158	27.0
159	26.0
160	25.0
161	24.5
162	24.0
163	23.5
164	23.0
165	22.5
166	22.0
167	22.0
168	22.0
169	22.0
170	22.0
171	22.0
172	22.0
173	21.5
174	21.0
175	20.0
176	19.0
177	18.5
178	18.0
179	16.5
180	15.0
181	14.0
182	13.0
183	12.0
184	11.0
185	7.0
186	3.0
187	3.5
188	4.0
189	4.0
190	4.0
191	4.0
192	4.0
193	4.5
194	5.0
195	5.0
196	5.0
197	5.5
198	6.0
199	7.0
200	8.0
201	9.5
202	11.0
203	12.0
204	13.0
205	14.0
206	15.0
207	16.0
208	17.0
209	18.0
210	19.0
211	19.5
212	20.0
213	20.5
214	21.0
215	21.5
216	22.0
217	23.0
218	24.0
219	25.0
220	26.0
221	27.5
222	29.0
223	31.0
224	33.0
225	34.5
226	36.0
227	38.0
228	40.0
229	41.5
230	43.0
231	44.5
232	46.0
233	47.5
234	49.0
235	49.5
236	50.0
237	50.5
238	51.0
239	50.5
240	50.0
241	49.5
242	49.0
243	49.0
