# Supplementary material for: Muscle oxygen saturation plateau: Definition and verification in different oxygen availability conditions in locomotor and non‐locomotor muscles
Source: Exp Physiol. 2025 Jul 29;111(2):464–73. doi: 10.1113/EP092862 (PMC12857491; doi:10.1113/EP092862)
Supplement: Supplementary file 1 — Supporting Information [file EPH-111-464-s001.zip › plateau_combined/99.csv]

	SmO2 Averaged
0	65.0
1	64.5
2	64.0
3	63.5
4	63.0
5	62.5
6	62.0
7	61.5
8	61.0
9	60.5
10	60.0
11	59.5
12	59.0
13	58.5
14	58.0
15	58.0
16	58.0
17	57.0
18	56.0
19	55.0
20	54.0
21	53.5
22	53.0
23	52.0
24	51.0
25	50.0
26	49.0
27	48.0
28	47.0
29	46.5
30	46.0
31	45.5
32	45.0
33	44.5
34	44.0
35	44.0
36	44.0
37	44.0
38	44.0
39	44.0
40	44.0
41	44.0
42	44.0
43	44.0
44	44.0
45	43.5
46	43.0
47	43.0
48	43.0
49	42.5
50	42.0
51	41.5
52	41.0
53	40.5
54	40.0
55	39.5
56	39.0
57	39.0
58	39.0
59	38.5
60	38.0
61	37.5
62	37.0
63	37.0
64	37.0
65	37.0
66	37.0
67	36.5
68	36.0
69	36.0
70	36.0
71	35.5
72	35.0
73	34.5
74	34.0
75	33.5
76	33.0
77	32.5
78	32.0
79	31.5
80	31.0
81	31.0
82	31.0
83	30.5
84	30.0
85	30.0
86	30.0
87	29.5
88	29.0
89	28.5
90	28.0
91	28.0
92	28.0
93	27.5
94	27.0
95	26.5
96	26.0
97	25.5
98	25.0
99	25.0
100	25.0
101	24.5
102	24.0
103	23.5
104	23.0
105	23.0
106	23.0
107	22.5
108	22.0
109	22.0
110	22.0
111	21.5
112	21.0
113	20.5
114	20.0
115	20.0
116	20.0
117	19.5
118	19.0
119	18.5
120	18.0
121	17.5
122	17.0
123	17.0
124	17.0
125	17.0
126	17.0
127	16.0
128	15.0
129	15.0
130	15.0
131	15.0
132	15.0
133	14.5
134	14.0
135	13.5
136	13.0
137	13.5
138	14.0
139	13.5
140	13.0
141	13.0
142	13.0
143	13.0
144	13.0
145	12.5
146	12.0
147	11.5
148	11.0
149	11.0
150	11.0
151	11.0
152	11.0
153	11.0
154	11.0
155	10.5
156	10.0
157	10.0
158	10.0
159	10.5
160	11.0
161	11.0
162	11.0
163	11.0
164	11.0
165	10.5
166	10.0
167	10.0
168	10.0
169	9.5
170	9.0
171	8.5
172	8.0
173	7.5
174	7.0
175	7.0
176	7.0
177	7.0
178	7.0
179	7.0
180	7.0
181	7.5
182	8.0
183	8.5
184	9.0
185	9.0
186	9.0
187	9.5
188	10.0
189	10.0
190	10.0
191	10.5
192	11.0
193	11.0
194	11.0
195	11.5
196	12.0
197	12.5
198	13.0
199	13.0
200	13.0
201	13.5
202	14.0
203	14.0
204	14.0
205	15.0
206	16.0
207	16.0
208	16.0
209	16.0
210	16.0
211	16.5
212	17.0
213	17.0
214	17.0
215	17.5
216	18.0
217	19.0
218	20.0
219	21.0
220	22.0
221	23.5
222	25.0
223	26.0
224	27.0
225	28.5
226	30.0
227	30.5
228	31.0
229	31.5
230	32.0
231	32.5
232	33.0
233	33.5
234	34.0
235	34.5
236	35.0
237	36.0
238	37.0
239	38.0
240	39.0
241	40.0
242	41.0
243	41.0
